# Supplementary material for: Using Generative AI to Appraise the Quality of Medical Education Research Studies: Agreement Between AI‐Generated and Human MERSQI Scores
Source: AEM Educ Train. 2026 May 14;10(3):e70189. doi: 10.1002/aet2.70189 (PMC13176095; doi:10.1002/aet2.70189)
Supplement: Supplementary file 1 — Table S1: Database. [file AET2-10-e70189-s002.xlsx]

## Sheet: Supplemental Appendix B
RefID	Data Source	MERSQI Human Score Derivation	First Author	Year	Title	Citation
30016	Published Dataset: Han, P. K., Purkey, N. J., Kuo, K. W., Ryan, K. R., Woodward, A. L., Jahadi, O., Prom, N. L., Halamek, L. P., & Johnston, L. C. (2022). A Scoping Review and Appraisal of Extracorporeal Membrane Oxygenation Education Literature. ATS Scholar, 3(3), 468–484. https://doi.org/10.34197/ats-scholar.2022-0058RE	Scores derived through consensus after blinded independent reviews by 2 reviewers.	Brazzi L	2012	Simulation-Based Training of Extracorporeal Membrane Oxygenation During H1N1 Influenza Pandemic: The Italian Experience	Brazzi, Luca, et al. "Simulation-based training of extracorporeal membrane oxygenation during H1N1 influenza pandemic: the Italian experience." Simulation in Healthcare 7.1 (2012): 32-34.
30070	Published Dataset: Han, P. K., Purkey, N. J., Kuo, K. W., Ryan, K. R., Woodward, A. L., Jahadi, O., Prom, N. L., Halamek, L. P., & Johnston, L. C. (2022). A Scoping Review and Appraisal of Extracorporeal Membrane Oxygenation Education Literature. ATS Scholar, 3(3), 468–484. https://doi.org/10.34197/ats-scholar.2022-0058RE	Scores derived through consensus after blinded independent reviews by 2 reviewers.	Allan CK	2013	An Extracorporeal Membrane Oxygenation Cannulation Curriculum Featuring a Novel Integrated Skills Trainer Leads to Improved Performance Among Pediatric Cardiac Surgery Trainees	Allan, Catherine K., et al. "An extracorporeal membrane oxygenation cannulation curriculum featuring a novel integrated skills trainer leads to improved performance among pediatric cardiac surgery trainees." Simulation in Healthcare 8.4 (2013): 221-228.
30072	Published Dataset: Han, P. K., Purkey, N. J., Kuo, K. W., Ryan, K. R., Woodward, A. L., Jahadi, O., Prom, N. L., Halamek, L. P., & Johnston, L. C. (2022). A Scoping Review and Appraisal of Extracorporeal Membrane Oxygenation Education Literature. ATS Scholar, 3(3), 468–484. https://doi.org/10.34197/ats-scholar.2022-0058RE	Scores derived through consensus after blinded independent reviews by 2 reviewers.	Burkhart HM	2013	Simulation-Based Postcardiotomy Extracorporeal Membrane Oxygenation Crisis Training for Thoracic Surgery Residents	Burkhart, Harold M., et al. "Simulation-based postcardiotomy extracorporeal membrane oxygenation crisis training for thoracic surgery residents." The Annals of thoracic surgery 95.3 (2013): 901-906.
30005	Published Dataset: Han, P. K., Purkey, N. J., Kuo, K. W., Ryan, K. R., Woodward, A. L., Jahadi, O., Prom, N. L., Halamek, L. P., & Johnston, L. C. (2022). A Scoping Review and Appraisal of Extracorporeal Membrane Oxygenation Education Literature. ATS Scholar, 3(3), 468–484. https://doi.org/10.34197/ats-scholar.2022-0058RE	Scores derived through consensus after blinded independent reviews by 2 reviewers.	Ataman-yuk I	2014	Impact of an open-chest extracorporeal membrane oxygenation model for in situ simulated team training: a pilot study	Atamanyuk, Iryna, et al. "Impact of an open-chest extracorporeal membrane oxygenation model for in situ simulated team training: a pilot study." Interactive cardiovascular and thoracic surgery 18.1 (2014): 17-20.
30061	Published Dataset: Han, P. K., Purkey, N. J., Kuo, K. W., Ryan, K. R., Woodward, A. L., Jahadi, O., Prom, N. L., Halamek, L. P., & Johnston, L. C. (2022). A Scoping Review and Appraisal of Extracorporeal Membrane Oxygenation Education Literature. ATS Scholar, 3(3), 468–484. https://doi.org/10.34197/ats-scholar.2022-0058RE	Scores derived through consensus after blinded independent reviews by 2 reviewers.	Su L	2014	Implementation of an Extracorporeal Cardiopulmonary Resuscitation Simulation Program Reduces Extracorporeal Cardiopulmonary Resuscitation Times in Real Patients	Su, Lillian, et al. "Implementation of an extracorporeal cardiopulmonary resuscitation simulation program reduces extracorporeal cardiopulmonary resuscitation times in real patients." Pediatric Critical Care Medicine 15.9 (2014): 856-860.
30063	Published Dataset: Han, P. K., Purkey, N. J., Kuo, K. W., Ryan, K. R., Woodward, A. L., Jahadi, O., Prom, N. L., Halamek, L. P., & Johnston, L. C. (2022). A Scoping Review and Appraisal of Extracorporeal Membrane Oxygenation Education Literature. ATS Scholar, 3(3), 468–484. https://doi.org/10.34197/ats-scholar.2022-0058RE	Scores derived through consensus after blinded independent reviews by 2 reviewers.	Thompson JL	2014	Construction of a Reusable, High-Fidelity Model to Enhance Extracorporeal Membrane Oxygenation Training Through Simulation	Thompson, Jess L., et al. "Construction of a reusable, high-fidelity model to enhance extracorporeal membrane oxygenation training through simulation." Advances in Neonatal Care 14.2 (2014): 103-109.
30071	Published Dataset: Han, P. K., Purkey, N. J., Kuo, K. W., Ryan, K. R., Woodward, A. L., Jahadi, O., Prom, N. L., Halamek, L. P., & Johnston, L. C. (2022). A Scoping Review and Appraisal of Extracorporeal Membrane Oxygenation Education Literature. ATS Scholar, 3(3), 468–484. https://doi.org/10.34197/ats-scholar.2022-0058RE	Scores derived through consensus after blinded independent reviews by 2 reviewers.	Brum R	2015	Simulation training for extracorporeal membrane oxygenation	Brum, Roberta, et al. "Simulation training for extracorporeal membrane oxygenation." Annals of cardiac anaesthesia 18.2 (2015): 185-190.
30082	Published Dataset: Han, P. K., Purkey, N. J., Kuo, K. W., Ryan, K. R., Woodward, A. L., Jahadi, O., Prom, N. L., Halamek, L. P., & Johnston, L. C. (2022). A Scoping Review and Appraisal of Extracorporeal Membrane Oxygenation Education Literature. ATS Scholar, 3(3), 468–484. https://doi.org/10.34197/ats-scholar.2022-0058RE	Scores derived through consensus after blinded independent reviews by 2 reviewers.	Sanchez-Glanville C	2015	Evaluating the introduction of extracorporeal life support technology to a tertiary-care pediatric institution: Smoothing the learning curve through interprofessional simulation training	Sanchez-Glanville, Carlos, et al. "Evaluating the introduction of extracorporeal life support technology to a tertiary-care pediatric institution: smoothing the learning curve through interprofessional simulation training." Journal of Pediatric Surgery 50.5 (2015): 798-804.
30119	Published Dataset: Han, P. K., Purkey, N. J., Kuo, K. W., Ryan, K. R., Woodward, A. L., Jahadi, O., Prom, N. L., Halamek, L. P., & Johnston, L. C. (2022). A Scoping Review and Appraisal of Extracorporeal Membrane Oxygenation Education Literature. ATS Scholar, 3(3), 468–484. https://doi.org/10.34197/ats-scholar.2022-0058RE	Scores derived through consensus after blinded independent reviews by 2 reviewers.	Zakhary BM	2017	The Utility of High-Fidelity Simulation for Training Critical Care Fellows in the Management of Extracorporeal Membrane Oxygenation Emergencies: A Randomized Controlled Trial	Zakhary, Bishoy M., et al. "The utility of high-fidelity simulation for training critical care fellows in the management of extracorporeal membrane oxygenation emergencies: a randomized controlled trial." Critical care medicine 45.8 (2017): 1367-1373.
30094	Published Dataset: Han, P. K., Purkey, N. J., Kuo, K. W., Ryan, K. R., Woodward, A. L., Jahadi, O., Prom, N. L., Halamek, L. P., & Johnston, L. C. (2022). A Scoping Review and Appraisal of Extracorporeal Membrane Oxygenation Education Literature. ATS Scholar, 3(3), 468–484. https://doi.org/10.34197/ats-scholar.2022-0058RE	Scores derived through consensus after blinded independent reviews by 2 reviewers.	DiNardo M	2018	The introduction of a high-fidelity simulation program for training pediatric critical care personnel reduces the times to manage extracorporeal membrane oxygenation emergencies and improves teamwork	Di Nardo, Matteo, et al. "The introduction of a high-fidelity simulation program for training pediatric critical care personnel reduces the times to manage extracorporeal membrane oxygenation emergencies and improves teamwork." Journal of Thoracic Disease 10.6 (2018): 3409.
30081	Published Dataset: Han, P. K., Purkey, N. J., Kuo, K. W., Ryan, K. R., Woodward, A. L., Jahadi, O., Prom, N. L., Halamek, L. P., & Johnston, L. C. (2022). A Scoping Review and Appraisal of Extracorporeal Membrane Oxygenation Education Literature. ATS Scholar, 3(3), 468–484. https://doi.org/10.34197/ats-scholar.2022-0058RE	Scores derived through consensus after blinded independent reviews by 2 reviewers.	Raffaeli G	2018	Start a Neonatal Extracorporeal Membrane Oxygenation Program: A Multistep Team Training	Raffaeli, Genny, et al. "Start a neonatal extracorporeal membrane oxygenation program: a multistep team training." Frontiers in pediatrics 6 (2018): 151.
30045	Published Dataset: Han, P. K., Purkey, N. J., Kuo, K. W., Ryan, K. R., Woodward, A. L., Jahadi, O., Prom, N. L., Halamek, L. P., & Johnston, L. C. (2022). A Scoping Review and Appraisal of Extracorporeal Membrane Oxygenation Education Literature. ATS Scholar, 3(3), 468–484. https://doi.org/10.34197/ats-scholar.2022-0058RE	Scores derived through consensus after blinded independent reviews by 2 reviewers.	Puślecki M	2019	Development of regional extracorporeal life support system: The importance of innovative simulation training	Puślecki, Mateusz, et al. "Development of regional extracorporeal life support system: the importance of innovative simulation training." The American journal of emergency medicine 37.1 (2019): 19-26.
30052	Published Dataset: Han, P. K., Purkey, N. J., Kuo, K. W., Ryan, K. R., Woodward, A. L., Jahadi, O., Prom, N. L., Halamek, L. P., & Johnston, L. C. (2022). A Scoping Review and Appraisal of Extracorporeal Membrane Oxygenation Education Literature. ATS Scholar, 3(3), 468–484. https://doi.org/10.34197/ats-scholar.2022-0058RE	Scores derived through consensus after blinded independent reviews by 2 reviewers.	Sawyer T	2019	Impacts of a Pediatric Extracorporeal Cardiopulmonary Resuscitation (ECPR) Simulation Training Program	Sawyer, Taylor, et al. "Impacts of a pediatric extracorporeal cardiopulmonary resuscitation (ECPR) simulation training program." Academic Pediatrics 19.5 (2019): 566-571.
30085	Published Dataset: Han, P. K., Purkey, N. J., Kuo, K. W., Ryan, K. R., Woodward, A. L., Jahadi, O., Prom, N. L., Halamek, L. P., & Johnston, L. C. (2022). A Scoping Review and Appraisal of Extracorporeal Membrane Oxygenation Education Literature. ATS Scholar, 3(3), 468–484. https://doi.org/10.34197/ats-scholar.2022-0058RE	Scores derived through consensus after blinded independent reviews by 2 reviewers.	Whitmore SP	2019	Simulation training enables emergency medicine providers to rapidly and safely initiate extracorporeal cardiopulmonary resuscitation (ECPR) in a simulated cardiac arrest scenario	Whitmore, Sage P., et al. "Simulation training enables emergency medicine providers to rapidly and safely initiate extracorporeal cardiopulmonary resuscitation (ECPR) in a simulated cardiac arrest scenario." Resuscitation 138 (2019): 68-73.
30117	Published Dataset: Han, P. K., Purkey, N. J., Kuo, K. W., Ryan, K. R., Woodward, A. L., Jahadi, O., Prom, N. L., Halamek, L. P., & Johnston, L. C. (2022). A Scoping Review and Appraisal of Extracorporeal Membrane Oxygenation Education Literature. ATS Scholar, 3(3), 468–484. https://doi.org/10.34197/ats-scholar.2022-0058RE	Scores derived through consensus after blinded independent reviews by 2 reviewers.	Alsalemi A	2020	A skills acquisition study on ECMOjo: a screen-based simulator for extracorporeal membrane oxygenation	Alsalemi, Abdullah, et al. "A skills acquisition study on ECMOjo: a screen-based simulator for extracorporeal membrane oxygenation." Perfusion 35.2 (2020): 110-116.
30014	Published Dataset: Han, P. K., Purkey, N. J., Kuo, K. W., Ryan, K. R., Woodward, A. L., Jahadi, O., Prom, N. L., Halamek, L. P., & Johnston, L. C. (2022). A Scoping Review and Appraisal of Extracorporeal Membrane Oxygenation Education Literature. ATS Scholar, 3(3), 468–484. https://doi.org/10.34197/ats-scholar.2022-0058RE	Scores derived through consensus after blinded independent reviews by 2 reviewers.	Botden SMBI	2020	Training the component steps of an extra‑corporeal membrane oxygenation (ECMO) cannulation outside the clinical setting	Botden, Sanne MBI, et al. "Training the component steps of an extra-corporeal membrane oxygenation (ECMO) cannulation outside the clinical setting." Journal of Artificial Organs 23.4 (2020): 328-334.
30075	Published Dataset: Han, P. K., Purkey, N. J., Kuo, K. W., Ryan, K. R., Woodward, A. L., Jahadi, O., Prom, N. L., Halamek, L. P., & Johnston, L. C. (2022). A Scoping Review and Appraisal of Extracorporeal Membrane Oxygenation Education Literature. ATS Scholar, 3(3), 468–484. https://doi.org/10.34197/ats-scholar.2022-0058RE	Scores derived through consensus after blinded independent reviews by 2 reviewers.	Gannon WD	2020	Rapid Training in Extracorporeal Membrane Oxygenation for a Large Health System	Gannon, Whitney D., et al. "Rapid training in extracorporeal membrane oxygenation for a large health system." ATS scholar 1.4 (2020): 406-415.
30078	Published Dataset: Han, P. K., Purkey, N. J., Kuo, K. W., Ryan, K. R., Woodward, A. L., Jahadi, O., Prom, N. L., Halamek, L. P., & Johnston, L. C. (2022). A Scoping Review and Appraisal of Extracorporeal Membrane Oxygenation Education Literature. ATS Scholar, 3(3), 468–484. https://doi.org/10.34197/ats-scholar.2022-0058RE	Scores derived through consensus after blinded independent reviews by 2 reviewers.	Maddry JK	2020	Development and Evaluation of An Abbreviated Extracorporeal Membrane Oxygenation (ECMO) Course for Nonsurgical Physicians and Nurses	Maddry, Joseph K., et al. "Development and evaluation of an abbreviated extracorporeal membrane oxygenation (ECMO) course for nonsurgical physicians and nurses." AEM Education and Training 4.4 (2020): 347-358.
30062	Published Dataset: Han, P. K., Purkey, N. J., Kuo, K. W., Ryan, K. R., Woodward, A. L., Jahadi, O., Prom, N. L., Halamek, L. P., & Johnston, L. C. (2022). A Scoping Review and Appraisal of Extracorporeal Membrane Oxygenation Education Literature. ATS Scholar, 3(3), 468–484. https://doi.org/10.34197/ats-scholar.2022-0058RE	Scores derived through consensus after blinded independent reviews by 2 reviewers.	Swol J	2020	ECLS Training and Simulation - Evaluation of the 8th Educational Corner of the EuroELSO Congress 2019 Held in Barcelona	Swol, Justyna, et al. "ECLS training and simulation-evaluation of the 8th educational corner of the EuroELSO congress 2019 Held in Barcelona." Perfusion 35.1_suppl (2020): 86-92.
30080	Published Dataset: Han, P. K., Purkey, N. J., Kuo, K. W., Ryan, K. R., Woodward, A. L., Jahadi, O., Prom, N. L., Halamek, L. P., & Johnston, L. C. (2022). A Scoping Review and Appraisal of Extracorporeal Membrane Oxygenation Education Literature. ATS Scholar, 3(3), 468–484. https://doi.org/10.34197/ats-scholar.2022-0058RE	Scores derived through consensus after blinded independent reviews by 2 reviewers.	Puslecki M	2021	Comprehensive assessment of a nationwide simulation-based course for artificial life support	Puslecki, Mateusz, et al. "Comprehensive assessment of a nationwide simulation-based course for artificial life support." Plos one 16.10 (2021): e0257162.
30115	Published Dataset: Han, P. K., Purkey, N. J., Kuo, K. W., Ryan, K. R., Woodward, A. L., Jahadi, O., Prom, N. L., Halamek, L. P., & Johnston, L. C. (2022). A Scoping Review and Appraisal of Extracorporeal Membrane Oxygenation Education Literature. ATS Scholar, 3(3), 468–484. https://doi.org/10.34197/ats-scholar.2022-0058RE	Scores derived through consensus after blinded independent reviews by 2 reviewers.	Wolf J	2021	Comparing the effectiveness of augmented reality-based and conventional instructions during single ECMO cannulation training	Wolf, Julian, et al. "Comparing the effectiveness of augmented reality-based and conventional instructions during single ECMO cannulation training." International Journal of Computer Assisted Radiology and Surgery 16.7 (2021): 1171-1180.
30050	Published Dataset: Keller, S., Yule, S., Zagarese, V., & Henrickson Parker, S. (2020). Predictors and triggers of incivility within healthcare teams: a systematic review of the literature. BMJ open, 10(6), e035471. https://doi.org/10.1136/bmjopen-2019-035471	Scores derived by a single reviewer.	Rosenstein AH	2005	Disruptive Behavior and Clinical Outcomes: Perceptions of Nurses and Physicians	Rosenstein, Alan H., and Michelle O’Daniel. "Disruptive behavior and clinical outcomes: perceptions of nurses and physicians: Nurses, physicians, and administrators say that clinicians’ disruptive behavior has negative effects on clinical outcomes." AJN The American Journal of Nursing 105.1 (2005): 54-64.
30065	Published Dataset: Keller, S., Yule, S., Zagarese, V., & Henrickson Parker, S. (2020). Predictors and triggers of incivility within healthcare teams: a systematic review of the literature. BMJ open, 10(6), e035471. https://doi.org/10.1136/bmjopen-2019-035471	Scores derived by a single reviewer.	Veltman LL	2007	Disruptive behavior in obstetrics: a hidden threat to patient safety	Veltman, Larry L. "Disruptive behavior in obstetrics: a hidden threat to patient safety." American Journal of Obstetrics and Gynecology 196.6 (2007): 587-e1.
30049	Published Dataset: Keller, S., Yule, S., Zagarese, V., & Henrickson Parker, S. (2020). Predictors and triggers of incivility within healthcare teams: a systematic review of the literature. BMJ open, 10(6), e035471. https://doi.org/10.1136/bmjopen-2019-035471	Scores derived by a single reviewer.	Rosenstein AH	2008	A Survey of the Impact of Disruptive Behaviors and Communication Defects on Patient Safety	Rosenstein, Alan H., and Michelle O’Daniel. "A survey of the impact of disruptive behaviors and communication defects on patient safety." The Joint Commission Journal on Quality and Patient Safety 34.8 (2008): 464-471.
30025	Published Dataset: Keller, S., Yule, S., Zagarese, V., & Henrickson Parker, S. (2020). Predictors and triggers of incivility within healthcare teams: a systematic review of the literature. BMJ open, 10(6), e035471. https://doi.org/10.1136/bmjopen-2019-035471	Scores derived by a single reviewer.	Goettler CE	2011	Physician Behavior: Not Ready for ‘Never’land	Goettler, Claudia E., et al. "Physician behavior: not ready for ‘Never'land." The American Surgeon 77.12 (2011): 1600-1605.
30040	Published Dataset: Keller, S., Yule, S., Zagarese, V., & Henrickson Parker, S. (2020). Predictors and triggers of incivility within healthcare teams: a systematic review of the literature. BMJ open, 10(6), e035471. https://doi.org/10.1136/bmjopen-2019-035471	Scores derived by a single reviewer.	Lewis PS	2011	The Impact of Workplace Incivility on the Work Environment, Manager Skill, and Productivity	Lewis, Patricia Smokler, and Ann Malecha. "The impact of workplace incivility on the work environment, manager skill, and productivity." JONA: The Journal of Nursing Administration 41.7/8 (2011): S17-S23.
30048	Published Dataset: Keller, S., Yule, S., Zagarese, V., & Henrickson Parker, S. (2020). Predictors and triggers of incivility within healthcare teams: a systematic review of the literature. BMJ open, 10(6), e035471. https://doi.org/10.1136/bmjopen-2019-035471	Scores derived by a single reviewer.	Rosenstein AH	2012	Incidence and Impact of Physician and Nurse Disruptive Behaviors in the Emergency Department	Rosenstein, Alan H., and Bruce Naylor. "Incidence and impact of physician and nurse disruptive behaviors in the emergency department." The Journal of emergency medicine 43.1 (2012): 139-148.
30053	Published Dataset: Keller, S., Yule, S., Zagarese, V., & Henrickson Parker, S. (2020). Predictors and triggers of incivility within healthcare teams: a systematic review of the literature. BMJ open, 10(6), e035471. https://doi.org/10.1136/bmjopen-2019-035471	Scores derived by a single reviewer.	Sellers KF	2012	The Degree of Horizontal Violence in RNs Practicing in New York State	Sellers, Kathleen F., et al. "The degree of horizontal violence in RNs practicing in New York State." JONA: The Journal of Nursing Administration 42.10 (2012): 483-487.
30017	Published Dataset: Keller, S., Yule, S., Zagarese, V., & Henrickson Parker, S. (2020). Predictors and triggers of incivility within healthcare teams: a systematic review of the literature. BMJ open, 10(6), e035471. https://doi.org/10.1136/bmjopen-2019-035471	Scores derived by a single reviewer.	Brewer CS	2013	Positive work environments of early-career registered nurses and the correlation with physician verbal abuse	Brewer, Carol S., et al. "Positive work environments of early-career registered nurses and the correlation with physician verbal abuse." Nursing outlook 61.6 (2013): 408-416.
30019	Published Dataset: Keller, S., Yule, S., Zagarese, V., & Henrickson Parker, S. (2020). Predictors and triggers of incivility within healthcare teams: a systematic review of the literature. BMJ open, 10(6), e035471. https://doi.org/10.1136/bmjopen-2019-035471	Scores derived by a single reviewer.	Budin WC	2013	Verbal Abuse From Nurse Colleagues and Work Environment of Early Career Registered Nurses	Budin, Wendy C., et al. "Verbal abuse from nurse colleagues and work environment of early career registered nurses." Journal of Nursing Scholarship 45.3 (2013): 308-316.
30022	Published Dataset: Keller, S., Yule, S., Zagarese, V., & Henrickson Parker, S. (2020). Predictors and triggers of incivility within healthcare teams: a systematic review of the literature. BMJ open, 10(6), e035471. https://doi.org/10.1136/bmjopen-2019-035471	Scores derived by a single reviewer.	Elmblad R	2013	Workplace Incivility Affecting CRNAs: A Study of Prevalence, Severity, Consequences With Proposed Interventions	Elmblad, Ray. Workplace incivility affecting CRNAs: a study of prevalence, severity, consequences with proposed interventions. Diss. 2013.
30024	Published Dataset: Keller, S., Yule, S., Zagarese, V., & Henrickson Parker, S. (2020). Predictors and triggers of incivility within healthcare teams: a systematic review of the literature. BMJ open, 10(6), e035471. https://doi.org/10.1136/bmjopen-2019-035471	Scores derived by a single reviewer.	Finlayson AJR	2013	Restoring professionalism: the physician fitness-for-duty evaluation	Finlayson, AJ Reid, et al. "Restoring professionalism: the physician fitness-for-duty evaluation." General hospital psychiatry 35.6 (2013): 659-663.
30042	Published Dataset: Keller, S., Yule, S., Zagarese, V., & Henrickson Parker, S. (2020). Predictors and triggers of incivility within healthcare teams: a systematic review of the literature. BMJ open, 10(6), e035471. https://doi.org/10.1136/bmjopen-2019-035471	Scores derived by a single reviewer.	Mullan CP	2013	Interns’ Experiences of Disruptive Behavior in an Academic Medical Center	Mullan, Charles P., Jo Shapiro, and Graham T. McMahon. "Interns' experiences of disruptive behavior in an academic medical center." Journal of Graduate Medical Education 5.1 (2013): 25-30.
30068	Published Dataset: Keller, S., Yule, S., Zagarese, V., & Henrickson Parker, S. (2020). Predictors and triggers of incivility within healthcare teams: a systematic review of the literature. BMJ open, 10(6), e035471. https://doi.org/10.1136/bmjopen-2019-035471	Scores derived by a single reviewer.	Walrath JM	2013	An Organizational Assessment of Disruptive Clinician Behavior: Findings and Implications	Walrath, Jo M., Deborah Dang, and Dorothy Nyberg. "An organizational assessment of disruptive clinician behavior: findings and implications." Journal of Nursing Care Quality 28.2 (2013): 110-121.
30001	Published Dataset: Keller, S., Yule, S., Zagarese, V., & Henrickson Parker, S. (2020). Predictors and triggers of incivility within healthcare teams: a systematic review of the literature. BMJ open, 10(6), e035471. https://doi.org/10.1136/bmjopen-2019-035471	Scores derived by a single reviewer.	Addison K	2014	Rural Nurses' Perception of Disruptive Behaviors and Clinical Outcomes: A Pilot Study	Addison, Kara, and Susan Luparell. "Rural nurses’ perceptions of disruptive behavior and clinical outcomes: a pilot study." Online Journal of Rural Nursing and Health Care 14.1 (2014): 66-82.
30010	Published Dataset: Keller, S., Yule, S., Zagarese, V., & Henrickson Parker, S. (2020). Predictors and triggers of incivility within healthcare teams: a systematic review of the literature. BMJ open, 10(6), e035471. https://doi.org/10.1136/bmjopen-2019-035471	Scores derived by a single reviewer.	Bansal AS	2014	Disruptive Behaviour Amongst Doctors, Myth or Reality?	Bansal, Avtar Singh. "Disruptive behaviour amongst doctors, myth or reality?." Journal of Evolution of Medical and Dental Sciences 3.2 (2014): 399-407.
30058	Published Dataset: Keller, S., Yule, S., Zagarese, V., & Henrickson Parker, S. (2020). Predictors and triggers of incivility within healthcare teams: a systematic review of the literature. BMJ open, 10(6), e035471. https://doi.org/10.1136/bmjopen-2019-035471	Scores derived by a single reviewer.	Sliter M	2014	Inching Toward Inclusiveness: Diversity Climate, Interpersonal Conflict and Well-Being in Women Nurses	Sliter, Michael, et al. "Inching toward inclusiveness: Diversity climate, interpersonal conflict and well-being in women nurses." Sex Roles 71.1 (2014): 43-54.
30011	Published Dataset: Keller, S., Yule, S., Zagarese, V., & Henrickson Parker, S. (2020). Predictors and triggers of incivility within healthcare teams: a systematic review of the literature. BMJ open, 10(6), e035471. https://doi.org/10.1136/bmjopen-2019-035471	Scores derived by a single reviewer.	Berman-Kishony T	2015	Universal versus tailored solutions for alleviating disruptive behavior in hospitals	Berman-Kishony, Talia, and Shifra Shvarts. "Universal versus tailored solutions for alleviating disruptive behavior in hospitals." Israel journal of health policy research 4.1 (2015): 26.
30015	Published Dataset: Keller, S., Yule, S., Zagarese, V., & Henrickson Parker, S. (2020). Predictors and triggers of incivility within healthcare teams: a systematic review of the literature. BMJ open, 10(6), e035471. https://doi.org/10.1136/bmjopen-2019-035471	Scores derived by a single reviewer.	Bradley V	2015	Sticks and stones: investigating rude, dismissive and aggressive communication between doctors	Bradley, Victoria, et al. "Sticks and stones: investigating rude, dismissive and aggressive communication between doctors." Clinical Medicine 15.6 (2015): 541-545.
30028	Published Dataset: Keller, S., Yule, S., Zagarese, V., & Henrickson Parker, S. (2020). Predictors and triggers of incivility within healthcare teams: a systematic review of the literature. BMJ open, 10(6), e035471. https://doi.org/10.1136/bmjopen-2019-035471	Scores derived by a single reviewer.	Heydari A	2015	Evaluating the Incivility between Staff Nurses and Matrons Employed in Iran	Heydari, Abbas, Mojtaba Rad, and Mostafa Rad. "Evaluating the incivility between staff nurses and matrons employed in Iran." Acta Facultatis Medicae Naissensis 32.2 (2015): 137-146.
30059	Published Dataset: Keller, S., Yule, S., Zagarese, V., & Henrickson Parker, S. (2020). Predictors and triggers of incivility within healthcare teams: a systematic review of the literature. BMJ open, 10(6), e035471. https://doi.org/10.1136/bmjopen-2019-035471	Scores derived by a single reviewer.	Small CR	2015	Disruptive behavior within the workplace	Small, Charlene R., Susan Porterfield, and Glenna Gordon. "Disruptive behavior within the workplace." Applied nursing research 28.2 (2015): 67-71.
30026	Published Dataset: Keller, S., Yule, S., Zagarese, V., & Henrickson Parker, S. (2020). Predictors and triggers of incivility within healthcare teams: a systematic review of the literature. BMJ open, 10(6), e035471. https://doi.org/10.1136/bmjopen-2019-035471	Scores derived by a single reviewer.	Hamblin LE	2016	Worker-to-Worker Violence in Hospitals: Perpetrator Characteristics and Common Dyads	Hamblin, Lydia E., et al. "Worker-to-worker violence in hospitals: perpetrator characteristics and common dyads." Workplace health & safety 64.2 (2016): 51-56.
30054	Published Dataset: Keller, S., Yule, S., Zagarese, V., & Henrickson Parker, S. (2020). Predictors and triggers of incivility within healthcare teams: a systematic review of the literature. BMJ open, 10(6), e035471. https://doi.org/10.1136/bmjopen-2019-035471	Scores derived by a single reviewer.	Shetty AL	2016	Perceived incivility during emergency department phone consultations	Shetty, Amith L., et al. "Perceived incivility during emergency department phone consultations." Emergency Medicine Australasia 28.3 (2016): 256-261.
30012	Published Dataset: Keller, S., Yule, S., Zagarese, V., & Henrickson Parker, S. (2020). Predictors and triggers of incivility within healthcare teams: a systematic review of the literature. BMJ open, 10(6), e035471. https://doi.org/10.1136/bmjopen-2019-035471	Scores derived by a single reviewer.	Birks M	2017	Uncovering degrees of workplace bullying: A comparison of baccalaureate nursing students’ experiences during clinical placement in Australia and the UK	Birks, Melanie, et al. "Uncovering degrees of workplace bullying: A comparison of baccalaureate nursing students’ experiences during clinical placement in Australia and the UK." Nurse education in practice 25 (2017): 14-21.
30018	Published Dataset: Keller, S., Yule, S., Zagarese, V., & Henrickson Parker, S. (2020). Predictors and triggers of incivility within healthcare teams: a systematic review of the literature. BMJ open, 10(6), e035471. https://doi.org/10.1136/bmjopen-2019-035471	Scores derived by a single reviewer.	Budden LM	2017	Australian nursing students’ experience of bullying and/or harassment during clinical placement	Budden, Lea M., et al. "Australian nursing students’ experience of bullying and/or harassment during clinical placement." Collegian 24.2 (2017): 125-133.
30031	Published Dataset: Keller, S., Yule, S., Zagarese, V., & Henrickson Parker, S. (2020). Predictors and triggers of incivility within healthcare teams: a systematic review of the literature. BMJ open, 10(6), e035471. https://doi.org/10.1136/bmjopen-2019-035471	Scores derived by a single reviewer.	Kaiser JA	2017	The relationship between leadership style and nurse-to-nurse incivility: turning the lens inward	Kaiser, Jennifer A. "The relationship between leadership style and nurse‐to‐nurse incivility: Turning the lens inward." Journal of nursing management 25.2 (2017): 110-118.
30043	Published Dataset: Keller, S., Yule, S., Zagarese, V., & Henrickson Parker, S. (2020). Predictors and triggers of incivility within healthcare teams: a systematic review of the literature. BMJ open, 10(6), e035471. https://doi.org/10.1136/bmjopen-2019-035471	Scores derived by a single reviewer.	Nemeth LS	2017	Lateral Violence in Nursing Survey: Instrument Development and Validation	Nemeth, Lynne S., et al. "Lateral violence in nursing survey: Instrument development and validation." Healthcare. Vol. 5. No. 3. MDPI, 2017.
30034	Published Dataset: Keller, S., Yule, S., Zagarese, V., & Henrickson Parker, S. (2020). Predictors and triggers of incivility within healthcare teams: a systematic review of the literature. BMJ open, 10(6), e035471. https://doi.org/10.1136/bmjopen-2019-035471	Scores derived by a single reviewer.	Keller R	2018	Predictors of nurses’ experience of verbal abuse by nurse colleagues	Keller, Ronald, et al. "Predictors of nurses' experience of verbal abuse by nurse colleagues." Nursing outlook 66.2 (2018): 190-203.
30036	Published Dataset: Keller, S., Yule, S., Zagarese, V., & Henrickson Parker, S. (2020). Predictors and triggers of incivility within healthcare teams: a systematic review of the literature. BMJ open, 10(6), e035471. https://doi.org/10.1136/bmjopen-2019-035471	Scores derived by a single reviewer.	Klingberg K	2018	Bad manners in the Emergency Department: Incivility among doctors	Klingberg, Karsten, et al. "Bad manners in the emergency department: Incivility among doctors." PloS one 13.3 (2018): e0194933.
30041	Published Dataset: Keller, S., Yule, S., Zagarese, V., & Henrickson Parker, S. (2020). Predictors and triggers of incivility within healthcare teams: a systematic review of the literature. BMJ open, 10(6), e035471. https://doi.org/10.1136/bmjopen-2019-035471	Scores derived by a single reviewer.	Minton C	2018	New Zealand nursing students’ experience of bullying/harassment while on clinical placement: A cross-sectional survey	Minton, Claire, et al. "New Zealand nursing students’ experience of bullying/harassment while on clinical placement: A cross-sectional survey." Collegian 25.6 (2018): 583-589.
30051	Published Dataset: Keller, S., Yule, S., Zagarese, V., & Henrickson Parker, S. (2020). Predictors and triggers of incivility within healthcare teams: a systematic review of the literature. BMJ open, 10(6), e035471. https://doi.org/10.1136/bmjopen-2019-035471	Scores derived by a single reviewer.	Ruvalcaba JG	2018	ESL Versus Non-ESL Nursing Students’ Perceptions of Incivility in the Clinical Setting	Ruvalcaba, Judith Gonzalez, Susan Welch, and Joan Carlisle. "ESL versus Non-ESL nursing students' perceptions of Incivility in the clinical setting." Journal of Nursing Education 57.12 (2018): 720-726.
30060	Published Dataset: Keller, S., Yule, S., Zagarese, V., & Henrickson Parker, S. (2020). Predictors and triggers of incivility within healthcare teams: a systematic review of the literature. BMJ open, 10(6), e035471. https://doi.org/10.1136/bmjopen-2019-035471	Scores derived by a single reviewer.	Smith JG	2018	Association of the nurse work environment with nurse incivility in hospitals	Smith, Jessica G., Karen H. Morin, and Eileen T. Lake. "Association of the nurse work environment with nurse incivility in hospitals." Journal of nursing management 26.2 (2018): 219-226.
30067	Published Dataset: Keller, S., Yule, S., Zagarese, V., & Henrickson Parker, S. (2020). Predictors and triggers of incivility within healthcare teams: a systematic review of the literature. BMJ open, 10(6), e035471. https://doi.org/10.1136/bmjopen-2019-035471	Scores derived by a single reviewer.	Viotti S	2018	Organisational efficiency and co‑worker incivility: A cross‑national study of nurses in the USA and Italy	Viotti, Sara, et al. "Organisational efficiency and co‐worker incivility: A cross‐national study of nurses in the USA and Italy." Journal of Nursing Management 26.5 (2018): 597-604.
30003	Published Dataset: Keller, S., Yule, S., Zagarese, V., & Henrickson Parker, S. (2020). Predictors and triggers of incivility within healthcare teams: a systematic review of the literature. BMJ open, 10(6), e035471. https://doi.org/10.1136/bmjopen-2019-035471	Scores derived by a single reviewer.	Alshehry AS	2019	Workplace incivility and its influence on professional quality of life among nurses from multicultural background: A cross-sectional study	Alshehry, Abdualrahman Saeed, et al. "Workplace incivility and its influence on professional quality of life among nurses from multicultural background: A cross‐sectional study." Journal of clinical nursing 28.13-14 (2019): 2553-2564.
30004	Published Dataset: Keller, S., Yule, S., Zagarese, V., & Henrickson Parker, S. (2020). Predictors and triggers of incivility within healthcare teams: a systematic review of the literature. BMJ open, 10(6), e035471. https://doi.org/10.1136/bmjopen-2019-035471	Scores derived by a single reviewer.	Arslan Yürümezoğlu H	2019	Structural empowerment, workplace incivility, nurses’ intentions to leave their organisation and profession: A path analysis	Arslan Yürümezoğlu, Havva, and Gülseren Kocaman. "Structural empowerment, workplace incivility, nurses’ intentions to leave their organisation and profession: A path analysis." Journal of nursing management 27.4 (2019): 732-739.
30020	Published Dataset: Keller, S., Yule, S., Zagarese, V., & Henrickson Parker, S. (2020). Predictors and triggers of incivility within healthcare teams: a systematic review of the literature. BMJ open, 10(6), e035471. https://doi.org/10.1136/bmjopen-2019-035471	Scores derived by a single reviewer.	Chang HE	2019	Relationships among demands at work, aggression, and verbal abuse among registered nurses in South Korea	Chang, Hyoung Eun, et al. "Relationships among demands at work, aggression, and verbal abuse among registered nurses in South Korea." Nursing outlook 67.5 (2019): 567-577.
30027	Published Dataset: Keller, S., Yule, S., Zagarese, V., & Henrickson Parker, S. (2020). Predictors and triggers of incivility within healthcare teams: a systematic review of the literature. BMJ open, 10(6), e035471. https://doi.org/10.1136/bmjopen-2019-035471	Scores derived by a single reviewer.	Heslin MJ	2019	Is Disruptive Behavior Inherent to the Surgeon or the Environment? Analysis of 314 Events at a Single Academic Medical Center	Heslin, Martin J., et al. "Is disruptive behavior inherent to the surgeon or the environment? Analysis of 314 events at a single academic medical center." Annals of surgery 270.3 (2019): 463-472.
30033	Published Dataset: Keller, S., Yule, S., Zagarese, V., & Henrickson Parker, S. (2020). Predictors and triggers of incivility within healthcare teams: a systematic review of the literature. BMJ open, 10(6), e035471. https://doi.org/10.1136/bmjopen-2019-035471	Scores derived by a single reviewer.	Keller S	2019	“Disruptive behavior” in the operating room: A prospective observational study of triggers and effects of tense communication episodes in surgical teams	Keller, Sandra, et al. "“Disruptive behavior” in the operating room: a prospective observational study of triggers and effects of tense communication episodes in surgical teams." PloS one 14.12 (2019): e0226437.
30039	Published Dataset: Keller, S., Yule, S., Zagarese, V., & Henrickson Parker, S. (2020). Predictors and triggers of incivility within healthcare teams: a systematic review of the literature. BMJ open, 10(6), e035471. https://doi.org/10.1136/bmjopen-2019-035471	Scores derived by a single reviewer.	Layne DM	2019	Examining the presence and sources of incivility within nursing	Layne, Diana M., Elizabeth Anderson, and Shakira Henderson. "Examining the presence and sources of incivility within nursing." Journal of Nursing Management 27.7 (2019): 1505-1511.
30064	Published Dataset: Keller, S., Yule, S., Zagarese, V., & Henrickson Parker, S. (2020). Predictors and triggers of incivility within healthcare teams: a systematic review of the literature. BMJ open, 10(6), e035471. https://doi.org/10.1136/bmjopen-2019-035471	Scores derived by a single reviewer.	Tikva SS	2019	Disruptive behaviors among nurses in Israel – association with listening, wellbeing and feeling as a victim: a cross-sectional study	Tikva, Sigal Shafran, Avraham N. Kluger, and Yulia Lerman. "Disruptive behaviors among nurses in Israel–association with listening, wellbeing and feeling as a victim: a cross-sectional study." Israel Journal of Health Policy Research 8.1 (2019): 76.
30066	Published Dataset: Keller, S., Yule, S., Zagarese, V., & Henrickson Parker, S. (2020). Predictors and triggers of incivility within healthcare teams: a systematic review of the literature. BMJ open, 10(6), e035471. https://doi.org/10.1136/bmjopen-2019-035471	Scores derived by a single reviewer.	Villafranca A	2019	Prevalence and predictors of exposure to disruptive behaviour in the operating room	Villafranca, Alexander, et al. "Prevalence and predictors of exposure to disruptive behaviour in the operating room." Canadian Journal of Anesthesia/Journal canadien d'anesthésie 66.7 (2019): 781-794.
30002	Published Dataset: Keller, S., Yule, S., Zagarese, V., & Henrickson Parker, S. (2020). Predictors and triggers of incivility within healthcare teams: a systematic review of the literature. BMJ open, 10(6), e035471. https://doi.org/10.1136/bmjopen-2019-035471	Scores derived by a single reviewer.	Alkaabi O	2020	Relationships among authentic leadership, manager incivility and trust in the manager	Alkaabi, Ohood, and Carol Wong. "Relationships among authentic leadership, manager incivility and trust in the manager." Leadership in Health Services 33.1 (2020): 27-42.
30006	Published Dataset: Keller, S., Yule, S., Zagarese, V., & Henrickson Parker, S. (2020). Predictors and triggers of incivility within healthcare teams: a systematic review of the literature. BMJ open, 10(6), e035471. https://doi.org/10.1136/bmjopen-2019-035471	Scores derived by a single reviewer.	Bae SH	2020	Triggers Contributing to Health Care Clinicians’ Disruptive Behaviors	Bae, Sung-Heui, et al. "Triggers contributing to health care clinicians’ disruptive behaviors." Journal of patient safety 16.3 (2020): e148-e155.
30046	Published Dataset: Keller, S., Yule, S., Zagarese, V., & Henrickson Parker, S. (2020). Predictors and triggers of incivility within healthcare teams: a systematic review of the literature. BMJ open, 10(6), e035471. https://doi.org/10.1136/bmjopen-2019-035471	Scores derived by a single reviewer.	Rehder KJ	2020	Associations Between a New Disruptive Behaviors Scale and Teamwork, Patient Safety, Work-Life Balance, Burnout, and Depression	Rehder, Kyle J., et al. "Associations between a new disruptive behaviors scale and teamwork, patient safety, work-life balance, burnout, and depression." The Joint Commission Journal on Quality and Patient Safety 46.1 (2020): 18-26.
30088	Published Dataset: Olsen, R. G., Genét, M. F., Konge, L., & Bjerrum, F. (2022). Crowdsourced assessment of surgical skills: A systematic review. The American Journal of Surgery, 224(5), 1229–1237. https://doi.org/10.1016/j.amjsurg.2022.07.009	Scores derived through consensus after blinded independent reviews by 2 reviewers.	Chen C	2014	Crowd-Sourced Assessment of Technical Skills: a novel method to evaluate surgical performance	Chen, Carolyn, et al. "Crowd-sourced assessment of technical skills: a novel method to evaluate surgical performance." Journal of surgical research 187.1 (2014): 65-71.
30086	Published Dataset: Olsen, R. G., Genét, M. F., Konge, L., & Bjerrum, F. (2022). Crowdsourced assessment of surgical skills: A systematic review. The American Journal of Surgery, 224(5), 1229–1237. https://doi.org/10.1016/j.amjsurg.2022.07.009	Scores derived through consensus after blinded independent reviews by 2 reviewers.	Aghdasi N	2015	Crowd-sourced assessment of surgical skills in cricothyrotomy procedure	Aghdasi, Nava, et al. "Crowd-sourced assessment of surgical skills in cricothyrotomy procedure." Journal of surgical research 196.2 (2015): 302-306.
30101	Published Dataset: Olsen, R. G., Genét, M. F., Konge, L., & Bjerrum, F. (2022). Crowdsourced assessment of surgical skills: A systematic review. The American Journal of Surgery, 224(5), 1229–1237. https://doi.org/10.1016/j.amjsurg.2022.07.009	Scores derived through consensus after blinded independent reviews by 2 reviewers.	Holst D	2015	Crowd-Sourced Assessment of Technical Skills: Differentiating Animate Surgical Skill Through the Wisdom of Crowds	Holst, Daniel, et al. "Crowd-sourced assessment of technical skills: differentiating animate surgical skill through the wisdom of crowds." Journal of endourology 29.10 (2015): 1183-1188.
30108	Published Dataset: Olsen, R. G., Genét, M. F., Konge, L., & Bjerrum, F. (2022). Crowdsourced assessment of surgical skills: A systematic review. The American Journal of Surgery, 224(5), 1229–1237. https://doi.org/10.1016/j.amjsurg.2022.07.009	Scores derived through consensus after blinded independent reviews by 2 reviewers.	Malpani A	2015	A study of crowdsourced segment-level surgical skill assessment using pairwise rankings	Malpani, Anand, et al. "A study of crowdsourced segment-level surgical skill assessment using pairwise rankings." International journal of computer assisted radiology and surgery 10.9 (2015): 1435-1447.
30114	Published Dataset: Olsen, R. G., Genét, M. F., Konge, L., & Bjerrum, F. (2022). Crowdsourced assessment of surgical skills: A systematic review. The American Journal of Surgery, 224(5), 1229–1237. https://doi.org/10.1016/j.amjsurg.2022.07.009	Scores derived through consensus after blinded independent reviews by 2 reviewers.	White LM	2015	Crowd-Sourced Assessment of Technical Skill: A Valid Method for Discriminating Basic Robotic Surgery Skills	White, Lee W., et al. "Crowd-sourced assessment of technical skill: a valid method for discriminating basic robotic surgery skills." Journal of endourology 29.11 (2015): 1295-1301.
30091	Published Dataset: Olsen, R. G., Genét, M. F., Konge, L., & Bjerrum, F. (2022). Crowdsourced assessment of surgical skills: A systematic review. The American Journal of Surgery, 224(5), 1229–1237. https://doi.org/10.1016/j.amjsurg.2022.07.009	Scores derived through consensus after blinded independent reviews by 2 reviewers.	Deal SB	2016	Crowd-sourced assessment of technical skills: an opportunity for improvement in the assessment of laparoscopic surgical skills	Deal, Shanley B., et al. "Crowd-sourced assessment of technical skills: an opportunity for improvement in the assessment of laparoscopic surgical skills." The American Journal of Surgery 211.2 (2016): 398-404.
30098	Published Dataset: Olsen, R. G., Genét, M. F., Konge, L., & Bjerrum, F. (2022). Crowdsourced assessment of surgical skills: A systematic review. The American Journal of Surgery, 224(5), 1229–1237. https://doi.org/10.1016/j.amjsurg.2022.07.009	Scores derived through consensus after blinded independent reviews by 2 reviewers.	Ghani KR	2016	Measuring to Improve: Peer and Crowd-sourced Assessments of Technical Skill with Robot-assisted Radical Prostatectomy	Ghani, Khurshid R., et al. "Measuring to improve: peer and crowd-sourced assessments of technical skill with robot-assisted radical prostatectomy." European urology 69.4 (2016): 547-550.
30105	Published Dataset: Olsen, R. G., Genét, M. F., Konge, L., & Bjerrum, F. (2022). Crowdsourced assessment of surgical skills: A systematic review. The American Journal of Surgery, 224(5), 1229–1237. https://doi.org/10.1016/j.amjsurg.2022.07.009	Scores derived through consensus after blinded independent reviews by 2 reviewers.	Kowalewski TM	2016	Crowd-Sourced Assessment of Technical Skills for Validation of Basic Laparoscopic Urologic Skills Tasks	Kowalewski, Timothy M., et al. "Crowd-sourced assessment of technical skills for validation of basic laparoscopic urologic skills tasks." The Journal of urology 195.6 (2016): 1859-1865.
30110	Published Dataset: Olsen, R. G., Genét, M. F., Konge, L., & Bjerrum, F. (2022). Crowdsourced assessment of surgical skills: A systematic review. The American Journal of Surgery, 224(5), 1229–1237. https://doi.org/10.1016/j.amjsurg.2022.07.009	Scores derived through consensus after blinded independent reviews by 2 reviewers.	Polin MR	2016	Crowdsourcing: a valid alternative to expert evaluation of robotic surgery skills	Polin, Michael R., et al. "Crowdsourcing: a valid alternative to expert evaluation of robotic surgery skills." American journal of obstetrics and gynecology 215.5 (2016): 644-e1.
30111	Published Dataset: Olsen, R. G., Genét, M. F., Konge, L., & Bjerrum, F. (2022). Crowdsourced assessment of surgical skills: A systematic review. The American Journal of Surgery, 224(5), 1229–1237. https://doi.org/10.1016/j.amjsurg.2022.07.009	Scores derived through consensus after blinded independent reviews by 2 reviewers.	Powers MK	2016	Crowdsourcing Assessment of Surgeon Dissection of Renal Artery and Vein During Robotic Partial Nephrectomy: A Novel Approach for Quantitative Assessment of Surgical Performance	Powers, Mary K., et al. "Crowdsourcing assessment of surgeon dissection of renal artery and vein during robotic partial nephrectomy: a novel approach for quantitative assessment of surgical performance." Journal of endourology 30.4 (2016): 447-452.
30092	Published Dataset: Olsen, R. G., Genét, M. F., Konge, L., & Bjerrum, F. (2022). Crowdsourced assessment of surgical skills: A systematic review. The American Journal of Surgery, 224(5), 1229–1237. https://doi.org/10.1016/j.amjsurg.2022.07.009	Scores derived through consensus after blinded independent reviews by 2 reviewers.	Deal SB	2017	Evaluation of crowd-sourced assessment of the critical view of safety in laparoscopic cholecystectomy	Deal, Shanley B., et al. "Evaluation of crowd-sourced assessment of the critical view of safety in laparoscopic cholecystectomy." Surgical endoscopy 31.12 (2017): 5094-5100.
30093	Published Dataset: Olsen, R. G., Genét, M. F., Konge, L., & Bjerrum, F. (2022). Crowdsourced assessment of surgical skills: A systematic review. The American Journal of Surgery, 224(5), 1229–1237. https://doi.org/10.1016/j.amjsurg.2022.07.009	Scores derived through consensus after blinded independent reviews by 2 reviewers.	Deal SB	2017	Concerns of Quality and Safety in Public Domain Surgical Education Videos: An Assessment of the Critical View of Safety in Frequently Used Laparoscopic Cholecystectomy Videos	Deal, Shanley B., and Adnan A. Alseidi. "Concerns of quality and safety in public domain surgical education videos: an assessment of the critical view of safety in frequently used laparoscopic cholecystectomy videos." Journal of the American College of Surgeons 225.6 (2017): 725-730.
30099	Published Dataset: Olsen, R. G., Genét, M. F., Konge, L., & Bjerrum, F. (2022). Crowdsourced assessment of surgical skills: A systematic review. The American Journal of Surgery, 224(5), 1229–1237. https://doi.org/10.1016/j.amjsurg.2022.07.009	Scores derived through consensus after blinded independent reviews by 2 reviewers.	Goldenberg MG	2017	Feasibility of expert and crowd-sourced review of intraoperative video for quality improvement of intracorporeal urinary diversion during robotic radical cystectomy	Goldenberg, Mitchell G., et al. "Feasibility of expert and crowd-sourced review of intraoperative video for quality improvement of intracorporeal urinary diversion during robotic radical cystectomy." Canadian Urological Association Journal 11.10 (2017): 331.
30113	Published Dataset: Olsen, R. G., Genét, M. F., Konge, L., & Bjerrum, F. (2022). Crowdsourced assessment of surgical skills: A systematic review. The American Journal of Surgery, 224(5), 1229–1237. https://doi.org/10.1016/j.amjsurg.2022.07.009	Scores derived through consensus after blinded independent reviews by 2 reviewers.	Vernez SL	2017	C-SATS: Assessing Surgical Skills Among Urology Residency Applicants	Vernez, Simone L., et al. "C-SATS: assessing surgical skills among urology residency applicants." Journal of endourology 31.S1 (2017): S-95.
30096	Published Dataset: Olsen, R. G., Genét, M. F., Konge, L., & Bjerrum, F. (2022). Crowdsourced assessment of surgical skills: A systematic review. The American Journal of Surgery, 224(5), 1229–1237. https://doi.org/10.1016/j.amjsurg.2022.07.009	Scores derived through consensus after blinded independent reviews by 2 reviewers.	Ershad M	2018	Meaningful Assessment of Robotic Surgical Style using the Wisdom of Crowds	Ershad, Marzieh, Robert Rege, and A. Majewicz Fey. "Meaningful assessment of robotic surgical style using the wisdom of crowds." International journal of computer assisted radiology and surgery 13.7 (2018): 1037-1048.
30102	Published Dataset: Olsen, R. G., Genét, M. F., Konge, L., & Bjerrum, F. (2022). Crowdsourced assessment of surgical skills: A systematic review. The American Journal of Surgery, 224(5), 1229–1237. https://doi.org/10.1016/j.amjsurg.2022.07.009	Scores derived through consensus after blinded independent reviews by 2 reviewers.	Kaler KS	2018	Crowdsourcing Evaluation of Ureteroscopic Videos Using the Post-Ureteroscopic Lesion Scale to Assess Ureteral Injury	Kaler, Kamaljot S., et al. "Crowdsourcing evaluation of ureteroscopic videos using the post-ureteroscopic lesion scale to assess ureteral injury." Journal of endourology 32.4 (2018): 275-281.
30107	Published Dataset: Olsen, R. G., Genét, M. F., Konge, L., & Bjerrum, F. (2022). Crowdsourced assessment of surgical skills: A systematic review. The American Journal of Surgery, 224(5), 1229–1237. https://doi.org/10.1016/j.amjsurg.2022.07.009	Scores derived through consensus after blinded independent reviews by 2 reviewers.	Mahmood O	2018	Nonspecialist Raters Can Provide Reliable Assessments of Procedural Skills	Mahmood, Oria, et al. "Nonspecialist raters can provide reliable assessments of procedural skills." Journal of surgical education 75.2 (2018): 370-376.
30089	Published Dataset: Olsen, R. G., Genét, M. F., Konge, L., & Bjerrum, F. (2022). Crowdsourced assessment of surgical skills: A systematic review. The American Journal of Surgery, 224(5), 1229–1237. https://doi.org/10.1016/j.amjsurg.2022.07.009	Scores derived through consensus after blinded independent reviews by 2 reviewers.	Conti SL	2019	Crowdsourced Assessment of Ureteroscopy with Laser Lithotripsy Video Feed Does Not Correlate with Trainee Experience	Conti, Simon L., et al. "Crowdsourced assessment of ureteroscopy with laser lithotripsy video feed does not correlate with trainee experience." Journal of Endourology 33.1 (2019): 42-49.
30112	Published Dataset: Olsen, R. G., Genét, M. F., Konge, L., & Bjerrum, F. (2022). Crowdsourced assessment of surgical skills: A systematic review. The American Journal of Surgery, 224(5), 1229–1237. https://doi.org/10.1016/j.amjsurg.2022.07.009	Scores derived through consensus after blinded independent reviews by 2 reviewers.	Rice MJK	2019	Crowdsourced Assessment of Inanimate Biotissue Drills: A Valid and Cost-Effective Way to Evaluate Surgical Trainees	Rice, MaryJoe K., et al. "Crowdsourced assessment of inanimate biotissue drills: a valid and cost-effective way to evaluate surgical trainees." Journal of surgical education 76.3 (2019): 814-823.
30087	Published Dataset: Olsen, R. G., Genét, M. F., Konge, L., & Bjerrum, F. (2022). Crowdsourced assessment of surgical skills: A systematic review. The American Journal of Surgery, 224(5), 1229–1237. https://doi.org/10.1016/j.amjsurg.2022.07.009	Scores derived through consensus after blinded independent reviews by 2 reviewers.	Bendre HH	2020	Robotic dismembered pyeloplasty surgical simulation using a 3D-printed silicone-based model: development, face validation and crowdsourced learning outcomes assessment	Bendre, Hersh H., et al. "Robotic dismembered pyeloplasty surgical simulation using a 3D-printed silicone-based model: development, face validation and crowdsourced learning outcomes assessment." Journal of robotic surgery 14.6 (2020): 897-902.
30090	Published Dataset: Olsen, R. G., Genét, M. F., Konge, L., & Bjerrum, F. (2022). Crowdsourced assessment of surgical skills: A systematic review. The American Journal of Surgery, 224(5), 1229–1237. https://doi.org/10.1016/j.amjsurg.2022.07.009	Scores derived through consensus after blinded independent reviews by 2 reviewers.	Deal SB	2020	Crowd-Sourced and Attending Assessment of General Surgery Resident Operative Performance Using Global Ratings Scales	Deal, Shanley B., et al. "Crowd-sourced and attending assessment of general surgery resident operative performance using global ratings scales." Journal of Surgical Education 77.6 (2020): e214-e219.
30100	Published Dataset: Olsen, R. G., Genét, M. F., Konge, L., & Bjerrum, F. (2022). Crowdsourced assessment of surgical skills: A systematic review. The American Journal of Surgery, 224(5), 1229–1237. https://doi.org/10.1016/j.amjsurg.2022.07.009	Scores derived through consensus after blinded independent reviews by 2 reviewers.	Goldenberg M	2020	Objective Assessment and Standard Setting for Basic Flexible Ureterorenoscopy Skills Among Urology Trainees Using Simulation-Based Methods	Goldenberg, Mitchell, et al. "Objective assessment and standard setting for basic flexible ureterorenoscopy skills among urology trainees using simulation-based methods." Journal of endourology 34.4 (2020): 495-501.
30097	Published Dataset: Olsen, R. G., Genét, M. F., Konge, L., & Bjerrum, F. (2022). Crowdsourced assessment of surgical skills: A systematic review. The American Journal of Surgery, 224(5), 1229–1237. https://doi.org/10.1016/j.amjsurg.2022.07.009	Scores derived through consensus after blinded independent reviews by 2 reviewers.	Fukuoka K	2021	The influence of reviewer's occupation on the skill assessment of urethrovesical anastomosis in robot-assisted radical prostatectomy	Fukuoka, Kenichiro, et al. "The influence of reviewer's occupation on the skill assessment of urethrovesical anastomosis in robot‐assisted radical prostatectomy." Asian Journal of Endoscopic Surgery 14.3 (2021): 451-457.
30103	Published Dataset: Olsen, R. G., Genét, M. F., Konge, L., & Bjerrum, F. (2022). Crowdsourced assessment of surgical skills: A systematic review. The American Journal of Surgery, 224(5), 1229–1237. https://doi.org/10.1016/j.amjsurg.2022.07.009	Scores derived through consensus after blinded independent reviews by 2 reviewers.	Karani R	2021	Crowd-Sourced Assessment of Surgical Skills of Urology Resident Applicants: Four-Year Experience	Karani, Rajiv, et al. "Crowd-sourced assessment of surgical skills of urology resident applicants: four-year experience." Journal of Surgical Education 78.6 (2021): 2030-2037.
30109	Published Dataset: Olsen, R. G., Genét, M. F., Konge, L., & Bjerrum, F. (2022). Crowdsourced assessment of surgical skills: A systematic review. The American Journal of Surgery, 224(5), 1229–1237. https://doi.org/10.1016/j.amjsurg.2022.07.009	Scores derived through consensus after blinded independent reviews by 2 reviewers.	Paley GL	2021	Crowdsourced Assessment of Surgical Skill Proficiency in Cataract Surgery	Paley, Grace L., et al. "Crowdsourced assessment of surgical skill proficiency in cataract surgery." Journal of surgical education 78.4 (2021): 1077-1088.
5	Unpublished Dataset Derived From: Cook, David A., et al. "Technology-enhanced simulation for health professions education: a systematic review and meta-analysis." Jama 306.9 (2011): 978-988.	Scores derived through consensus after blinded independent reviews by 2 reviewers.	Abrahamson S	1969	Effectiveness of a simulator in training anesthesiology residents	Abrahamson S, et al. Effectiveness of a simulator in training anesthesiology residents. J Med Educ. 1969; 44:515-519.
13003	Unpublished Dataset Derived From: Cook, David A., et al. "Technology-enhanced simulation for health professions education: a systematic review and meta-analysis." Jama 306.9 (2011): 978-988.	Scores derived through consensus after blinded independent reviews by 2 reviewers.	Wittrock JW	1970	Use of different sized models in teaching restorative dentistry	Wittrock JW, et al. Use of different sized models in teaching restorative dentistry. J Dent Educ. 1970; 34:76-82.
20	Unpublished Dataset Derived From: Cook, David A., et al. "Technology-enhanced simulation for health professions education: a systematic review and meta-analysis." Jama 306.9 (2011): 978-988.	Scores derived through consensus after blinded independent reviews by 2 reviewers.	Penta FB	1973	The effectiveness of simulation devices in teaching selected skills of physical diagnosis	Penta FB, et al. The effectiveness of simulation devices in teaching selected skills of physical diagnosis. J Med Educ. 1973; 48:442-5.
13012	Unpublished Dataset Derived From: Cook, David A., et al. "Technology-enhanced simulation for health professions education: a systematic review and meta-analysis." Jama 306.9 (2011): 978-988.	Scores derived through consensus after blinded independent reviews by 2 reviewers.	Johnson GH	1975	Teaching pelvic examination to second-year medical students using programmed patients	Johnson GH, et al. Teaching pelvic examination to second-year medical students using programmed patients. Am J Obstet Gynecol. 1975; 121:714-717.
7003	Unpublished Dataset Derived From: Cook, David A., et al. "Technology-enhanced simulation for health professions education: a systematic review and meta-analysis." Jama 306.9 (2011): 978-988.	Scores derived through consensus after blinded independent reviews by 2 reviewers.	Salvendy G	1975	A second generation training simulator for acquisition of psychomotor skills in cavity preparation	Salvendy G, et al. A second generation training simulator for acquisition of psychomotor skills in cavity preparation. J Dent Educ. 1975; 39:466-71.
52	Unpublished Dataset Derived From: Cook, David A., et al. "Technology-enhanced simulation for health professions education: a systematic review and meta-analysis." Jama 306.9 (2011): 978-988.	Scores derived through consensus after blinded independent reviews by 2 reviewers.	Banasik Z	1976	The usefulness of Resusci-Anne manikin in teaching modern methods of resuscitation	Banasik Z, et al. The usefulness of Resusci-Anne manikin in teaching modern methods of resuscitation. Anaesth Resusc Intensive Ther. 1976; 4:131-137.
75	Unpublished Dataset Derived From: Cook, David A., et al. "Technology-enhanced simulation for health professions education: a systematic review and meta-analysis." Jama 306.9 (2011): 978-988.	Scores derived through consensus after blinded independent reviews by 2 reviewers.	Holzman GB	1977	Initial pelvic examination instruction: The effectiveness of three contemporary approaches	Holzman GB, et al. Initial pelvic examination instruction: The effectiveness of three contemporary approaches. Am J Obstet Gynecol. 1977; 129:124-129.
99	Unpublished Dataset Derived From: Cook, David A., et al. "Technology-enhanced simulation for health professions education: a systematic review and meta-analysis." Jama 306.9 (2011): 978-988.	Scores derived through consensus after blinded independent reviews by 2 reviewers.	Nelson LH	1978	Use of professional patients in teaching pelvic examinations	Nelson LH. Use of professional patients in teaching pelvic examinations. Obstet Gynecol. 1978; 52:630-3.
120	Unpublished Dataset Derived From: Cook, David A., et al. "Technology-enhanced simulation for health professions education: a systematic review and meta-analysis." Jama 306.9 (2011): 978-988.	Scores derived through consensus after blinded independent reviews by 2 reviewers.	Lefcoe DL	1979	Simulated models: a mode for instruction in root planing procedures	Lefcoe DL, et al. Simulated models: a mode for instruction in root planing procedures. Educ Dir Dent Aux. 1979; 3:20-4.
133	Unpublished Dataset Derived From: Cook, David A., et al. "Technology-enhanced simulation for health professions education: a systematic review and meta-analysis." Jama 306.9 (2011): 978-988.	Scores derived through consensus after blinded independent reviews by 2 reviewers.	Gordon MS	1980	Harvey, the cardiology patient simulator: pilot studies on teaching effectiveness	Gordon MS, et al. "Harvey," the cardiology patient simulator: pilot studies on teaching effectiveness. Am J Cardiol. 1980; 45:791-796.
137	Unpublished Dataset Derived From: Cook, David A., et al. "Technology-enhanced simulation for health professions education: a systematic review and meta-analysis." Jama 306.9 (2011): 978-988.	Scores derived through consensus after blinded independent reviews by 2 reviewers.	Herrin TJ	1980	Modular approach to CPR training	Herrin TJ, et al. Modular approach to CPR training. South Med J. 1980; 73:742-744.
8044	Unpublished Dataset Derived From: Cook, David A., et al. "Technology-enhanced simulation for health professions education: a systematic review and meta-analysis." Jama 306.9 (2011): 978-988.	Scores derived through consensus after blinded independent reviews by 2 reviewers.	Salvendy G	1980	The development and validation of an analytical training program for medical suturing	Salvendy G, et al. The development and validation of an analytical training program for medical suturing. Hum Factors. 1980; 22:153-170.
171	Unpublished Dataset Derived From: Cook, David A., et al. "Technology-enhanced simulation for health professions education: a systematic review and meta-analysis." Jama 306.9 (2011): 978-988.	Scores derived through consensus after blinded independent reviews by 2 reviewers.	Papadopoulos DA	1981	Cardiopulmonary resuscitation training in a family medicine residency	Papadopoulos DA. Cardiopulmonary resuscitation training in a family medicine residency. J Fam Pract. 1981; 12:1013-6.
7006	Unpublished Dataset Derived From: Cook, David A., et al. "Technology-enhanced simulation for health professions education: a systematic review and meta-analysis." Jama 306.9 (2011): 978-988.	Scores derived through consensus after blinded independent reviews by 2 reviewers.	Gass DA	1983	Physicians' and nurses' retention of knowledge and skill after training in cardiopulmonary resuscitation	Gass DA, et al. Physicians' and nurses' retention of knowledge and skill after training in cardiopulmonary resuscitation. Can Med Assoc J. 1983; 128:550-551.
238	Unpublished Dataset Derived From: Cook, David A., et al. "Technology-enhanced simulation for health professions education: a systematic review and meta-analysis." Jama 306.9 (2011): 978-988.	Scores derived through consensus after blinded independent reviews by 2 reviewers.	LaTurno SA	1984	An evaluation of a teaching aid in endodontics	LaTurno SA, et al. An evaluation of a teaching aid in endodontics. J Endod. 1984; 10:507-11.
247	Unpublished Dataset Derived From: Cook, David A., et al. "Technology-enhanced simulation for health professions education: a systematic review and meta-analysis." Jama 306.9 (2011): 978-988.	Scores derived through consensus after blinded independent reviews by 2 reviewers.	Stewart RD	1984	Effect of varied training techniques on field endotracheal intubation success rates	Stewart RD, et al. Effect of varied training techniques on field endotracheal intubation success rates. Ann Emerg Med. 1984; 13:1032-6.
270	Unpublished Dataset Derived From: Cook, David A., et al. "Technology-enhanced simulation for health professions education: a systematic review and meta-analysis." Jama 306.9 (2011): 978-988.	Scores derived through consensus after blinded independent reviews by 2 reviewers.	Marchette L	1985	The effect of an advanced cardiac life support course on advanced cardiac life support ability	Marchette L, et al. The effect of an advanced cardiac life support course on advanced cardiac life support ability. Heart Lung. 1985; 14:594-8.
15051	Unpublished Dataset Derived From: Cook, David A., et al. "Technology-enhanced simulation for health professions education: a systematic review and meta-analysis." Jama 306.9 (2011): 978-988.	Scores derived through consensus after blinded independent reviews by 2 reviewers.	Rakestraw PG	1985	Utilization of an anthropomorphic model in pelvic examination instruction	Rakestraw PG, et al. Utilization of an anthropomorphic model in pelvic examination instruction.. J Medical Education. 1985; 60:343-345
282	Unpublished Dataset Derived From: Cook, David A., et al. "Technology-enhanced simulation for health professions education: a systematic review and meta-analysis." Jama 306.9 (2011): 978-988.	Scores derived through consensus after blinded independent reviews by 2 reviewers.	Weiner S	1985	An evaluation of sequential models in the preclinical laboratory	Weiner S, et al. An evaluation of sequential models in the preclinical laboratory. J Dent Educ. 1985; 49:109-10.
297	Unpublished Dataset Derived From: Cook, David A., et al. "Technology-enhanced simulation for health professions education: a systematic review and meta-analysis." Jama 306.9 (2011): 978-988.	Scores derived through consensus after blinded independent reviews by 2 reviewers.	Hegstad LN	1986	A study of the cost-effectiveness of providing psychomotor practice in teaching intravenous infusion techniques	Hegstad LN, et al. A study of the cost-effectiveness of providing psychomotor practice in teaching intravenous infusion techniques. J Nurs Educ. 1986; 25:10-14.
335	Unpublished Dataset Derived From: Cook, David A., et al. "Technology-enhanced simulation for health professions education: a systematic review and meta-analysis." Jama 306.9 (2011): 978-988.	Scores derived through consensus after blinded independent reviews by 2 reviewers.	Ewy GA	1987	Test of a cardiology patient simulator with students in fourth-year electives	Ewy GA, et al. Test of a cardiology patient simulator with students in fourth-year electives. J Med Educ. 1987; 62:738-743.
348	Unpublished Dataset Derived From: Cook, David A., et al. "Technology-enhanced simulation for health professions education: a systematic review and meta-analysis." Jama 306.9 (2011): 978-988.	Scores derived through consensus after blinded independent reviews by 2 reviewers.	Mehne PR	1987	A required, combined ACLS/ATLS provider course for senior medical students at East Carolina University	Mehne PR, et al. A required, combined ACLS/ATLS provider course for senior medical students at East Carolina University. Ann Emerg Med. 1987; 16:666-8.
366	Unpublished Dataset Derived From: Cook, David A., et al. "Technology-enhanced simulation for health professions education: a systematic review and meta-analysis." Jama 306.9 (2011): 978-988.	Scores derived through consensus after blinded independent reviews by 2 reviewers.	Woolliscroft JO	1987	Harvey: the impact of a cardiovascular teaching simulator on student skill acquisition	Woolliscroft JO, et al. Harvey: the impact of a cardiovascular teaching simulator on student skill acquisition. Med Teach. 1987; 9:53-7.
399	Unpublished Dataset Derived From: Cook, David A., et al. "Technology-enhanced simulation for health professions education: a systematic review and meta-analysis." Jama 306.9 (2011): 978-988.	Scores derived through consensus after blinded independent reviews by 2 reviewers.	Ovassapian A	1988	Learning fibreoptic intubation: use of simulators v. traditional teaching	Ovassapian A, et al. Learning fibreoptic intubation: use of simulators v. traditional teaching. Br J Anaesth. 1988; 61:217-20.
418	Unpublished Dataset Derived From: Cook, David A., et al. "Technology-enhanced simulation for health professions education: a systematic review and meta-analysis." Jama 306.9 (2011): 978-988.	Scores derived through consensus after blinded independent reviews by 2 reviewers.	Champagne MT	1989	Use of a heart sound simulator in teaching cardiac auscultation	Champagne MT, et al. Use of a heart sound simulator in teaching cardiac auscultation. Focus Crit Care. 1989; 16:448-456.
425	Unpublished Dataset Derived From: Cook, David A., et al. "Technology-enhanced simulation for health professions education: a systematic review and meta-analysis." Jama 306.9 (2011): 978-988.	Scores derived through consensus after blinded independent reviews by 2 reviewers.	Feil PH	1989	The effectiveness of a leadup activity on performance in an operative preclinic laboratory course	Feil PH, et al. The effectiveness of a leadup activity on performance in an operative preclinic laboratory course. J Dent Educ. 1989; 53:565-568.
486	Unpublished Dataset Derived From: Cook, David A., et al. "Technology-enhanced simulation for health professions education: a systematic review and meta-analysis." Jama 306.9 (2011): 978-988.	Scores derived through consensus after blinded independent reviews by 2 reviewers.	Harrell JS	1990	Heart sound simulation: how useful for critical care nurses?	Harrell JS, et al. Heart sound simulation: how useful for critical care nurses? Heart Lung. 1990; 19:197-202.
494	Unpublished Dataset Derived From: Cook, David A., et al. "Technology-enhanced simulation for health professions education: a systematic review and meta-analysis." Jama 306.9 (2011): 978-988.	Scores derived through consensus after blinded independent reviews by 2 reviewers.	Ishibashi H	1990	Judgement on students' exercise for resuscitation using a manikin for CPCR exercise (1st report) [Japanese]	Ishibashi H, et al. Judgement on students' exercise for resuscitation using a manikin for CPCR exercise (1st report) [Japanese]. Nichidai Koko Kagaku. 1990; 16:84-9.
518	Unpublished Dataset Derived From: Cook, David A., et al. "Technology-enhanced simulation for health professions education: a systematic review and meta-analysis." Jama 306.9 (2011): 978-988.	Scores derived through consensus after blinded independent reviews by 2 reviewers.	Seraj MA	1990	Cardiopulmonary resuscitation skills of medical professionals	Seraj MA, et al. Cardiopulmonary resuscitation skills of medical professionals. Resuscitation. 1990; 20:31-9.
15052	Unpublished Dataset Derived From: Cook, David A., et al. "Technology-enhanced simulation for health professions education: a systematic review and meta-analysis." Jama 306.9 (2011): 978-988.	Scores derived through consensus after blinded independent reviews by 2 reviewers.	Campbell HS	1991	Improving physicians' and nurses' clinical breast examination: a randomized controlled trial	Campbell HS, et al. Improving physicians' and nurses' clinical breast examination: a randomized controlled trial. Am J Prev Med. 1991; 7:1-8
13039	Unpublished Dataset Derived From: Cook, David A., et al. "Technology-enhanced simulation for health professions education: a systematic review and meta-analysis." Jama 306.9 (2011): 978-988.	Scores derived through consensus after blinded independent reviews by 2 reviewers.	Carpenter LG	1991	A comparison of surgical training with live anesthetized dogs and cadavers	Carpenter LG, et al. A comparison of surgical training with live anesthetized dogs and cadavers. Veterinary Surgery. 1991; 20:373-378.
578	Unpublished Dataset Derived From: Cook, David A., et al. "Technology-enhanced simulation for health professions education: a systematic review and meta-analysis." Jama 306.9 (2011): 978-988.	Scores derived through consensus after blinded independent reviews by 2 reviewers.	Smeak DD	1991	Evaluation of video tape and a simulator for instruction of basic surgical skills	Smeak DD, et al. Evaluation of video tape and a simulator for instruction of basic surgical skills. Vet Surg. 1991; 20:30-6.
581	Unpublished Dataset Derived From: Cook, David A., et al. "Technology-enhanced simulation for health professions education: a systematic review and meta-analysis." Jama 306.9 (2011): 978-988.	Scores derived through consensus after blinded independent reviews by 2 reviewers.	Stratton SJ	1991	Prospective study of manikin-only versus manikin and human subject endotracheal intubation training of paramedics	Stratton SJ, et al. Prospective study of manikin-only versus manikin and human subject endotracheal intubation training of paramedics. Ann Emerg Med. 1991; 20:1314-8.
13038	Unpublished Dataset Derived From: Cook, David A., et al. "Technology-enhanced simulation for health professions education: a systematic review and meta-analysis." Jama 306.9 (2011): 978-988.	Scores derived through consensus after blinded independent reviews by 2 reviewers.	Bauer MS	1992	Evaluation of the effectiveness of a cadaver laboratory during a 4th-year-veterinary surgery rotation.	Bauer MS, et al. Evaluation of the effectiveness of a cadaver laboratory during a 4th-year-veterinary surgery rotation. Journal of Veterinary Medical Education. 1992; 19:77-84.
619	Unpublished Dataset Derived From: Cook, David A., et al. "Technology-enhanced simulation for health professions education: a systematic review and meta-analysis." Jama 306.9 (2011): 978-988.	Scores derived through consensus after blinded independent reviews by 2 reviewers.	Howard SK	1992	Anesthesia crisis resource management training: teaching anesthesiologists to handle critical incidents	Howard SK, et al. Anesthesia crisis resource management training: teaching anesthesiologists to handle critical incidents. Aviat Space Environ Med. 1992; 63:763-770.
629	Unpublished Dataset Derived From: Cook, David A., et al. "Technology-enhanced simulation for health professions education: a systematic review and meta-analysis." Jama 306.9 (2011): 978-988.	Scores derived through consensus after blinded independent reviews by 2 reviewers.	Lossing A	1992	A prospective controlled trial of teaching basic surgical skills with 4th year medical students	Lossing A, et al. A prospective controlled trial of teaching basic surgical skills with 4th year medical students. Med Teach. 1992; 14:49-52.
630	Unpublished Dataset Derived From: Cook, David A., et al. "Technology-enhanced simulation for health professions education: a systematic review and meta-analysis." Jama 306.9 (2011): 978-988.	Scores derived through consensus after blinded independent reviews by 2 reviewers.	Lossing AG	1992	A technical-skills course for 1st-year residents in general surgery: a descriptive study	Lossing AG, et al. A technical-skills course for 1st-year residents in general surgery: a descriptive study. Can J Surg. 1992; 35:536-40.
656	Unpublished Dataset Derived From: Cook, David A., et al. "Technology-enhanced simulation for health professions education: a systematic review and meta-analysis." Jama 306.9 (2011): 978-988.	Scores derived through consensus after blinded independent reviews by 2 reviewers.	Thwaites BC	1992	Can consultants resuscitate?	Thwaites BC, et al. Can consultants resuscitate? J R Coll Physicians Lond. 1992; 26:265-7.
657	Unpublished Dataset Derived From: Cook, David A., et al. "Technology-enhanced simulation for health professions education: a systematic review and meta-analysis." Jama 306.9 (2011): 978-988.	Scores derived through consensus after blinded independent reviews by 2 reviewers.	Trooskin SZ	1992	Teaching endotracheal intubation using animals and cadavers	Trooskin SZ, et al. Teaching endotracheal intubation using animals and cadavers. Prehospital Disaster Med. 1992; 7:179-182.
671	Unpublished Dataset Derived From: Cook, David A., et al. "Technology-enhanced simulation for health professions education: a systematic review and meta-analysis." Jama 306.9 (2011): 978-988.	Scores derived through consensus after blinded independent reviews by 2 reviewers.	Bhat BV	1993	Undergraduate training in neonatal resuscitation - a modified approach	Bhat BV, et al. Undergraduate training in neonatal resuscitation - a modified approach. Indian J Matern Child Health. 1993; 4:87-88.
13041	Unpublished Dataset Derived From: Cook, David A., et al. "Technology-enhanced simulation for health professions education: a systematic review and meta-analysis." Jama 306.9 (2011): 978-988.	Scores derived through consensus after blinded independent reviews by 2 reviewers.	Holmberg DL	1993	Use of a dog abdominal surrogate for teaching surgery.	Holmberg DL, et al. Use of a dog abdominal surrogate for teaching surgery. . Journal of Veterinary Medical Education. 1993; 20:61-62.
701	Unpublished Dataset Derived From: Cook, David A., et al. "Technology-enhanced simulation for health professions education: a systematic review and meta-analysis." Jama 306.9 (2011): 978-988.	Scores derived through consensus after blinded independent reviews by 2 reviewers.	Mazzuca SA	1993	Improved training of house officers in a rheumatology consult service	Mazzuca SA, et al. Improved training of house officers in a rheumatology consult service. Arthritis Care Res. 1993; 6:59-63.
710	Unpublished Dataset Derived From: Cook, David A., et al. "Technology-enhanced simulation for health professions education: a systematic review and meta-analysis." Jama 306.9 (2011): 978-988.	Scores derived through consensus after blinded independent reviews by 2 reviewers.	Oddone EZ	1993	Teaching cardiovascular examination skills: results from a randomized controlled trial	Oddone EZ, et al. Teaching cardiovascular examination skills: results from a randomized controlled trial. Am J Med. 1993; 95:389-96.
714	Unpublished Dataset Derived From: Cook, David A., et al. "Technology-enhanced simulation for health professions education: a systematic review and meta-analysis." Jama 306.9 (2011): 978-988.	Scores derived through consensus after blinded independent reviews by 2 reviewers.	Pilgrim C	1993	Improving clinical breast examination training in a medical school: a randomized controlled trial	Pilgrim C, et al. Improving clinical breast examination training in a medical school: a randomized controlled trial. J Gen Intern Med. 1993; 8:685-8.
747	Unpublished Dataset Derived From: Cook, David A., et al. "Technology-enhanced simulation for health professions education: a systematic review and meta-analysis." Jama 306.9 (2011): 978-988.	Scores derived through consensus after blinded independent reviews by 2 reviewers.	Campbell HS	1994	Teaching medical students how to perform a clinical breast examination	Campbell HS, et al. Teaching medical students how to perform a clinical breast examination. Acad Med. 1994; 69:993-995.
751	Unpublished Dataset Derived From: Cook, David A., et al. "Technology-enhanced simulation for health professions education: a systematic review and meta-analysis." Jama 306.9 (2011): 978-988.	Scores derived through consensus after blinded independent reviews by 2 reviewers.	Chopra V	1994	Does training on an anaesthesia simulator lead to improvement in performance?	Chopra V, et al. Does training on an anaesthesia simulator lead to improvement in performance? Br J Anaesth. 1994; 73:293-297.
766	Unpublished Dataset Derived From: Cook, David A., et al. "Technology-enhanced simulation for health professions education: a systematic review and meta-analysis." Jama 306.9 (2011): 978-988.	Scores derived through consensus after blinded independent reviews by 2 reviewers.	From RP	1994	Assessment of an interactive learning system with "sensorized" manikin head for airway management instruction	From RP, et al. Assessment of an interactive learning system with "sensorized" manikin head for airway management instruction. Anesth Analg. 1994; 79:136-142.
13044	Unpublished Dataset Derived From: Cook, David A., et al. "Technology-enhanced simulation for health professions education: a systematic review and meta-analysis." Jama 306.9 (2011): 978-988.	Scores derived through consensus after blinded independent reviews by 2 reviewers.	Homan CS	1994	Evaluation of an emergency-procedure teaching laboratory for the development of proficiency in tube thoracostomy	Homan CS, et al. Evaluation of an emergency-procedure teaching laboratory for the development of proficiency in tube thoracostomy. Acad Emerg Med. 1994; 1:382-387.
13045	Unpublished Dataset Derived From: Cook, David A., et al. "Technology-enhanced simulation for health professions education: a systematic review and meta-analysis." Jama 306.9 (2011): 978-988.	Scores derived through consensus after blinded independent reviews by 2 reviewers.	Reader CM	1994	Anatomical artificial teeth for teaching preclinical endodontics	Reader CM, et al. Anatomical artificial teeth for teaching preclinical endodontics. Journal Dental Education. 1994; 58:229-232.
808	Unpublished Dataset Derived From: Cook, David A., et al. "Technology-enhanced simulation for health professions education: a systematic review and meta-analysis." Jama 306.9 (2011): 978-988.	Scores derived through consensus after blinded independent reviews by 2 reviewers.	Smeak DD	1994	Evaluation of an autotutorial-simulator program for instruction of hollow organ closure	Smeak DD, et al. Evaluation of an autotutorial-simulator program for instruction of hollow organ closure. Vet Surg. 1994; 23:519-28.
827	Unpublished Dataset Derived From: Cook, David A., et al. "Technology-enhanced simulation for health professions education: a systematic review and meta-analysis." Jama 306.9 (2011): 978-988.	Scores derived through consensus after blinded independent reviews by 2 reviewers.	Austin PE	1995	A new model for teaching corneal foreign body removal	Austin PE, et al. A new model for teaching corneal foreign body removal. Acad Emerg Med. 1995; 2:831-834.
860	Unpublished Dataset Derived From: Cook, David A., et al. "Technology-enhanced simulation for health professions education: a systematic review and meta-analysis." Jama 306.9 (2011): 978-988.	Scores derived through consensus after blinded independent reviews by 2 reviewers.	Greenfield CL	1995	Comparison of surgical skills of veterinary students trained using models or live animals	Greenfield CL, et al. Comparison of surgical skills of veterinary students trained using models or live animals. J Am Vet Med Assoc. 1995; 206:1840-1845.
919	Unpublished Dataset Derived From: Cook, David A., et al. "Technology-enhanced simulation for health professions education: a systematic review and meta-analysis." Jama 306.9 (2011): 978-988.	Scores derived through consensus after blinded independent reviews by 2 reviewers.	Sugarman PM	1995	Training model for nasal packing	Sugarman PM, et al. Training model for nasal packing. J Accid Emerg Med. 1995; 12:276-8.
924	Unpublished Dataset Derived From: Cook, David A., et al. "Technology-enhanced simulation for health professions education: a systematic review and meta-analysis." Jama 306.9 (2011): 978-988.	Scores derived through consensus after blinded independent reviews by 2 reviewers.	van Stralen DW	1995	Retrograde intubation training using a mannequin	van Stralen DW, et al. Retrograde intubation training using a mannequin. Am J Emerg Med. 1995; 13:50-2.
927	Unpublished Dataset Derived From: Cook, David A., et al. "Technology-enhanced simulation for health professions education: a systematic review and meta-analysis." Jama 306.9 (2011): 978-988.	Scores derived through consensus after blinded independent reviews by 2 reviewers.	Waugh RA	1995	Multimedia computer-assisted instruction in cardiology	Waugh RA, et al. Multimedia computer-assisted instruction in cardiology. Arch Intern Med. 1995; 155:197-203.
939	Unpublished Dataset Derived From: Cook, David A., et al. "Technology-enhanced simulation for health professions education: a systematic review and meta-analysis." Jama 306.9 (2011): 978-988.	Scores derived through consensus after blinded independent reviews by 2 reviewers.	Ashurst N	1996	Use of a mechanical simulator for training in applying cricoid pressure	Ashurst N, et al. Use of a mechanical simulator for training in applying cricoid pressure. Br J Anaesth. 1996; 77:468-472.
942	Unpublished Dataset Derived From: Cook, David A., et al. "Technology-enhanced simulation for health professions education: a systematic review and meta-analysis." Jama 306.9 (2011): 978-988.	Scores derived through consensus after blinded independent reviews by 2 reviewers.	Benincasa TA	1996	Results of an office-based training program in clinical breast examination for primary care physicians	Benincasa TA, et al. Results of an office-based training program in clinical breast examination for primary care physicians. J Cancer Educ. 1996; 11:25-31.
979	Unpublished Dataset Derived From: Cook, David A., et al. "Technology-enhanced simulation for health professions education: a systematic review and meta-analysis." Jama 306.9 (2011): 978-988.	Scores derived through consensus after blinded independent reviews by 2 reviewers.	Herman NL	1996	Cricoid pressure: teaching the recommended level	Herman NL, et al. Cricoid pressure: teaching the recommended level. Anesth Analg. 1996; 83:859-863.
1001	Unpublished Dataset Derived From: Cook, David A., et al. "Technology-enhanced simulation for health professions education: a systematic review and meta-analysis." Jama 306.9 (2011): 978-988.	Scores derived through consensus after blinded independent reviews by 2 reviewers.	McDermott MM	1996	Effect of breast-tissue characteristics on the outcome of clinical breast examination training	McDermott MM, et al. Effect of breast-tissue characteristics on the outcome of clinical breast examination training. Acad Med. 1996; 71:505-7.
1016	Unpublished Dataset Derived From: Cook, David A., et al. "Technology-enhanced simulation for health professions education: a systematic review and meta-analysis." Jama 306.9 (2011): 978-988.	Scores derived through consensus after blinded independent reviews by 2 reviewers.	Olsen D	1996	Evaluation of a hemostasis model for teaching basic surgical skills	Olsen D, et al. Evaluation of a hemostasis model for teaching basic surgical skills. Vet Surg. 1996; 25:49-58.
1030	Unpublished Dataset Derived From: Cook, David A., et al. "Technology-enhanced simulation for health professions education: a systematic review and meta-analysis." Jama 306.9 (2011): 978-988.	Scores derived through consensus after blinded independent reviews by 2 reviewers.	Thomas WE	1996	A preliminary evaluation of an innovative synthetic soft tissue simulation module ('Skilltray') for use in basic surgical skills workshops	Thomas WE, et al. A preliminary evaluation of an innovative synthetic soft tissue simulation module ('Skilltray') for use in basic surgical skills workshops. Ann R Coll Surg Engl. 1996; 78:268-71.
1032	Unpublished Dataset Derived From: Cook, David A., et al. "Technology-enhanced simulation for health professions education: a systematic review and meta-analysis." Jama 306.9 (2011): 978-988.	Scores derived through consensus after blinded independent reviews by 2 reviewers.	Tissier J	1996	Evaluation of minor surgery courses for general practitioners	Tissier J, et al. Evaluation of minor surgery courses for general practitioners. Med Educ. 1996; 30:333-8.
1103	Unpublished Dataset Derived From: Cook, David A., et al. "Technology-enhanced simulation for health professions education: a systematic review and meta-analysis." Jama 306.9 (2011): 978-988.	Scores derived through consensus after blinded independent reviews by 2 reviewers.	Jansen JJ	1997	Evaluation of cardiopulmonary resuscitation skills of general practitioners using different scoring methods	Jansen JJ, et al. Evaluation of cardiopulmonary resuscitation skills of general practitioners using different scoring methods. Resuscitation. 1997; 34:35-41.
1104	Unpublished Dataset Derived From: Cook, David A., et al. "Technology-enhanced simulation for health professions education: a systematic review and meta-analysis." Jama 306.9 (2011): 978-988.	Scores derived through consensus after blinded independent reviews by 2 reviewers.	Jiang XM	1997	Effects of simulated teaching in the delivery room [Chinese]	Jiang XM. Effects of simulated teaching in the delivery room [Chinese]. Chinese Journal of Nursing [Zhonghua Hu Li Za Zhi]. 1997; 32:220-1.
1130	Unpublished Dataset Derived From: Cook, David A., et al. "Technology-enhanced simulation for health professions education: a systematic review and meta-analysis." Jama 306.9 (2011): 978-988.	Scores derived through consensus after blinded independent reviews by 2 reviewers.	Limpaphayom K	1997	The effectiveness of model-based training in accelerating IUD skill acquisition. A study of midwives in Thailand	Limpaphayom K, et al. The effectiveness of model-based training in accelerating IUD skill acquisition. A study of midwives in Thailand. Br J Fam Plann. 1997; 23:58-61.
1131	Unpublished Dataset Derived From: Cook, David A., et al. "Technology-enhanced simulation for health professions education: a systematic review and meta-analysis." Jama 306.9 (2011): 978-988.	Scores derived through consensus after blinded independent reviews by 2 reviewers.	Long NK	1997	A comparison of two teaching simulations in preclinical operative dentistry	Long NK, et al. A comparison of two teaching simulations in preclinical operative dentistry. Oper Dent. 1997; 22:133-7.
1134	Unpublished Dataset Derived From: Cook, David A., et al. "Technology-enhanced simulation for health professions education: a systematic review and meta-analysis." Jama 306.9 (2011): 978-988.	Scores derived through consensus after blinded independent reviews by 2 reviewers.	Mann BD	1997	Teaching three-dimensional surgical concepts of inguinal hernia in a time-effective manner using a two-dimensional paper-cut	Mann BD, et al. Teaching three-dimensional surgical concepts of inguinal hernia in a time-effective manner using a two-dimensional paper-cut. Am J Surg. 1997; 173:542-5.
1135	Unpublished Dataset Derived From: Cook, David A., et al. "Technology-enhanced simulation for health professions education: a systematic review and meta-analysis." Jama 306.9 (2011): 978-988.	Scores derived through consensus after blinded independent reviews by 2 reviewers.	March JA	1997	A breathing manikin model for teaching nasotracheal intubation to EMS professionals	March JA, et al. A breathing manikin model for teaching nasotracheal intubation to EMS professionals. Prehosp Emerg Care. 1997; 1:269-72.
1147	Unpublished Dataset Derived From: Cook, David A., et al. "Technology-enhanced simulation for health professions education: a systematic review and meta-analysis." Jama 306.9 (2011): 978-988.	Scores derived through consensus after blinded independent reviews by 2 reviewers.	Noordergraaf GJ	1997	Learning cardiopulmonary resuscitation skills: does the type of mannequin make a difference?	Noordergraaf GJ, et al. Learning cardiopulmonary resuscitation skills: does the type of mannequin make a difference? Eur J Emerg Med. 1997; 4:204-9.
1157	Unpublished Dataset Derived From: Cook, David A., et al. "Technology-enhanced simulation for health professions education: a systematic review and meta-analysis." Jama 306.9 (2011): 978-988.	Scores derived through consensus after blinded independent reviews by 2 reviewers.	Roberts I	1997	Airway management training using the laryngeal mask airway: a comparison of two different training programmes	Roberts I, et al. Airway management training using the laryngeal mask airway: a comparison of two different training programmes. Resuscitation. 1997; 33:211-4.
13054	Unpublished Dataset Derived From: Cook, David A., et al. "Technology-enhanced simulation for health professions education: a systematic review and meta-analysis." Jama 306.9 (2011): 978-988.	Scores derived through consensus after blinded independent reviews by 2 reviewers.	Rosser JC	1997	Skill acquisition and assessment for laparoscopic surgery	Rosser JC, et al. Skill acquisition and assessment for laparoscopic surgery. Arch Surg. 1997; 132:200-204.
13055	Unpublished Dataset Derived From: Cook, David A., et al. "Technology-enhanced simulation for health professions education: a systematic review and meta-analysis." Jama 306.9 (2011): 978-988.	Scores derived through consensus after blinded independent reviews by 2 reviewers.	Takashina T	1997	A new cardiology patient simulator	Takashina T, et al. A new cardiology patient simulator. Cardiology. 1997; 88:408-413.
13056	Unpublished Dataset Derived From: Cook, David A., et al. "Technology-enhanced simulation for health professions education: a systematic review and meta-analysis." Jama 306.9 (2011): 978-988.	Scores derived through consensus after blinded independent reviews by 2 reviewers.	Vossen C	1997	Effect of training on endoscopic intracorporeal knot tying	Vossen C, et al. Effect of training on endoscopic intracorporeal knot tying. Hum Reprod. 1997; 12:2658-2663.
1192	Unpublished Dataset Derived From: Cook, David A., et al. "Technology-enhanced simulation for health professions education: a systematic review and meta-analysis." Jama 306.9 (2011): 978-988.	Scores derived through consensus after blinded independent reviews by 2 reviewers.	Ali J	1998	Effect of basic prehospital trauma life support program on cognitive and trauma management skills	Ali J, et al. Effect of basic prehospital trauma life support program on cognitive and trauma management skills. World J Surg. 1998; 22:1192-1196.
1193	Unpublished Dataset Derived From: Cook, David A., et al. "Technology-enhanced simulation for health professions education: a systematic review and meta-analysis." Jama 306.9 (2011): 978-988.	Scores derived through consensus after blinded independent reviews by 2 reviewers.	Ali J	1998	Effect of the Advanced Trauma Life Support program on medical students' performance in simulated trauma patient management	Ali J, et al. Effect of the Advanced Trauma Life Support program on medical students' performance in simulated trauma patient management. Journal of Trauma: Injury Infection & Critical Care. 1998; 44:588-591.
8261	Unpublished Dataset Derived From: Cook, David A., et al. "Technology-enhanced simulation for health professions education: a systematic review and meta-analysis." Jama 306.9 (2011): 978-988.	Scores derived through consensus after blinded independent reviews by 2 reviewers.	Christenson J	1998	A comparison of multimedia and standard advanced cardiac life support learning	Christenson J, et al. A comparison of multimedia and standard advanced cardiac life support learning. Acad Emerg Med. 1998; 5:702-708.
1216	Unpublished Dataset Derived From: Cook, David A., et al. "Technology-enhanced simulation for health professions education: a systematic review and meta-analysis." Jama 306.9 (2011): 978-988.	Scores derived through consensus after blinded independent reviews by 2 reviewers.	Chung JY	1998	A method of objectively evaluating improvements in laparoscopic skills	Chung JY, et al. A method of objectively evaluating improvements in laparoscopic skills. Surg Endosc. 1998; 12:1111-1116.
1225	Unpublished Dataset Derived From: Cook, David A., et al. "Technology-enhanced simulation for health professions education: a systematic review and meta-analysis." Jama 306.9 (2011): 978-988.	Scores derived through consensus after blinded independent reviews by 2 reviewers.	Derossis AM	1998	The effect of practice on performance in a laparoscopic simulator	Derossis AM, et al. The effect of practice on performance in a laparoscopic simulator. Surg Endosc. 1998; 12:1117-1120.
7458	Unpublished Dataset Derived From: Cook, David A., et al. "Technology-enhanced simulation for health professions education: a systematic review and meta-analysis." Jama 306.9 (2011): 978-988.	Scores derived through consensus after blinded independent reviews by 2 reviewers.	Hosking EJ	1998	Does practising intubation on a manikin improve both understanding and clinical performance of the task by medical students?	Hosking EJ. Does practising intubation on a manikin improve both understanding and clinical performance of the task by medical students? Anaesthesia Points West. 1998; 31:25–28.
1260	Unpublished Dataset Derived From: Cook, David A., et al. "Technology-enhanced simulation for health professions education: a systematic review and meta-analysis." Jama 306.9 (2011): 978-988.	Scores derived through consensus after blinded independent reviews by 2 reviewers.	Kaczorowski J	1998	Retention of neonatal resuscitation skills and knowledge: a randomized controlled trial	Kaczorowski J, et al. Retention of neonatal resuscitation skills and knowledge: a randomized controlled trial. Fam Med. 1998; 30:705-11.
8286	Unpublished Dataset Derived From: Cook, David A., et al. "Technology-enhanced simulation for health professions education: a systematic review and meta-analysis." Jama 306.9 (2011): 978-988.	Scores derived through consensus after blinded independent reviews by 2 reviewers.	Kurrek MM	1998	Cardiac arrest in the OR: How are our ACLS skills?	Kurrek MM, et al. Cardiac arrest in the OR: How are our ACLS skills? Can J Anaesth. 1998; 45:130-132.
1315	Unpublished Dataset Derived From: Cook, David A., et al. "Technology-enhanced simulation for health professions education: a systematic review and meta-analysis." Jama 306.9 (2011): 978-988.	Scores derived through consensus after blinded independent reviews by 2 reviewers.	Peugnet F	1998	Virtual reality versus conventional training in retinal photocoagulation: a first clinical assessment	Peugnet F, et al. Virtual reality versus conventional training in retinal photocoagulation: a first clinical assessment. Comput Aided Surg. 1998; 3:20-6.
13058	Unpublished Dataset Derived From: Cook, David A., et al. "Technology-enhanced simulation for health professions education: a systematic review and meta-analysis." Jama 306.9 (2011): 978-988.	Scores derived through consensus after blinded independent reviews by 2 reviewers.	Rogers DA	1998	Computer-assisted learning versus a lecture and feedback seminar for teaching a basic surgical technical skill	Rogers DA, et al. Computer-assisted learning versus a lecture and feedback seminar for teaching a basic surgical technical skill. Am J Surg. 1998; 175:508-510.
1346	Unpublished Dataset Derived From: Cook, David A., et al. "Technology-enhanced simulation for health professions education: a systematic review and meta-analysis." Jama 306.9 (2011): 978-988.	Scores derived through consensus after blinded independent reviews by 2 reviewers.	Taffinder N	1998	Validation of virtual reality to teach and assess psychomotor skills in laparoscopic surgery: results from randomised controlled studies using the MIST VR laparoscopic simulator	Taffinder N, et al. Validation of virtual reality to teach and assess psychomotor skills in laparoscopic surgery: results from randomised controlled studies using the MIST VR laparoscopic simulator. Stud Health Technol Inform. 1998; 50:124-30.
1350	Unpublished Dataset Derived From: Cook, David A., et al. "Technology-enhanced simulation for health professions education: a systematic review and meta-analysis." Jama 306.9 (2011): 978-988.	Scores derived through consensus after blinded independent reviews by 2 reviewers.	Todd KH	1998	Randomized, controlled trial of video self-instruction versus traditional CPR training	Todd KH, et al. Randomized, controlled trial of video self-instruction versus traditional CPR training. Ann Emerg Med. 1998; 31:364-9.
1352	Unpublished Dataset Derived From: Cook, David A., et al. "Technology-enhanced simulation for health professions education: a systematic review and meta-analysis." Jama 306.9 (2011): 978-988.	Scores derived through consensus after blinded independent reviews by 2 reviewers.	Tuggy ML	1998	Virtual reality flexible sigmoidoscopy simulator training: impact on resident performance	Tuggy ML. Virtual reality flexible sigmoidoscopy simulator training: impact on resident performance. J Am Board Fam Pract. 1998; 11:426-33.
1372	Unpublished Dataset Derived From: Cook, David A., et al. "Technology-enhanced simulation for health professions education: a systematic review and meta-analysis." Jama 306.9 (2011): 978-988.	Scores derived through consensus after blinded independent reviews by 2 reviewers.	Young TJ	1998	A cervical manikin procedure for chiropractic skills development	Young TJ, et al. A cervical manikin procedure for chiropractic skills development. J Manipulative Physiol Ther. 1998; 21:241-5.
1376	Unpublished Dataset Derived From: Cook, David A., et al. "Technology-enhanced simulation for health professions education: a systematic review and meta-analysis." Jama 306.9 (2011): 978-988.	Scores derived through consensus after blinded independent reviews by 2 reviewers.	Ali J	1999	Comparison of performance of interns completing the old (1993) and new interactive (1997) Advanced Trauma Life Support courses	Ali J, et al. Comparison of performance of interns completing the old (1993) and new interactive (1997) Advanced Trauma Life Support courses. Journal of Trauma-Injury Infection & Critical Care. 1999; 46:80-86.
1377	Unpublished Dataset Derived From: Cook, David A., et al. "Technology-enhanced simulation for health professions education: a systematic review and meta-analysis." Jama 306.9 (2011): 978-988.	Scores derived through consensus after blinded independent reviews by 2 reviewers.	Anastakis DJ	1999	Assessment of technical skills transfer from the bench training model to the human model	Anastakis DJ, et al. Assessment of technical skills transfer from the bench training model to the human model. Am J Surg. 1999; 177:167-170.
1390	Unpublished Dataset Derived From: Cook, David A., et al. "Technology-enhanced simulation for health professions education: a systematic review and meta-analysis." Jama 306.9 (2011): 978-988.	Scores derived through consensus after blinded independent reviews by 2 reviewers.	Burdea G	1999	Virtual reality-based training for the diagnosis of prostate cancer	Burdea G, et al. Virtual reality-based training for the diagnosis of prostate cancer. IEEE Trans Biomed Eng. 1999; 46:1253-1260.
1397	Unpublished Dataset Derived From: Cook, David A., et al. "Technology-enhanced simulation for health professions education: a systematic review and meta-analysis." Jama 306.9 (2011): 978-988.	Scores derived through consensus after blinded independent reviews by 2 reviewers.	Chaudhry A	1999	Learning rate for laparoscopic surgical skills on MIST VR, a virtual reality simulator: quality of human-computer interface	Chaudhry A, et al. Learning rate for laparoscopic surgical skills on MIST VR, a virtual reality simulator: quality of human-computer interface. Ann R Coll Surg Engl. 1999; 81:281-286.
1423	Unpublished Dataset Derived From: Cook, David A., et al. "Technology-enhanced simulation for health professions education: a systematic review and meta-analysis." Jama 306.9 (2011): 978-988.	Scores derived through consensus after blinded independent reviews by 2 reviewers.	Fried GM	1999	Comparison of laparoscopic performance in vivo with performance measured in a laparoscopic simulator	Fried GM, et al. Comparison of laparoscopic performance in vivo with performance measured in a laparoscopic simulator. Surg Endosc. 1999; 13:1077-1081.
1424	Unpublished Dataset Derived From: Cook, David A., et al. "Technology-enhanced simulation for health professions education: a systematic review and meta-analysis." Jama 306.9 (2011): 978-988.	Scores derived through consensus after blinded independent reviews by 2 reviewers.	Gallagher AG	1999	Virtual reality training in laparoscopic surgery: a preliminary assessment of minimally invasive surgical trainer virtual reality (MIST VR)	Gallagher AG, et al. Virtual reality training in laparoscopic surgery: a preliminary assessment of minimally invasive surgical trainer virtual reality (MIST VR). Endoscopy. 1999; 31:310-313.
1429	Unpublished Dataset Derived From: Cook, David A., et al. "Technology-enhanced simulation for health professions education: a systematic review and meta-analysis." Jama 306.9 (2011): 978-988.	Scores derived through consensus after blinded independent reviews by 2 reviewers.	Gorman PJ	1999	Evaluation of skill acquisition using a force feedback, virtual reality based surgical trainer	Gorman PJ, et al. Evaluation of skill acquisition using a force feedback, virtual reality based surgical trainer. Stud Health Technol Inform. 1999; 62:121-123.
7036	Unpublished Dataset Derived From: Cook, David A., et al. "Technology-enhanced simulation for health professions education: a systematic review and meta-analysis." Jama 306.9 (2011): 978-988.	Scores derived through consensus after blinded independent reviews by 2 reviewers.	Macmillan AI	1999	Assessment of innate ability and skills for endoscopic manipulations by the Advanced Dundee Endoscopic Psychomotor Tester: predictive and concurrent validity	Macmillan AI, et al. Assessment of innate ability and skills for endoscopic manipulations by the Advanced Dundee Endoscopic Psychomotor Tester: predictive and concurrent validity. Am J Surg. 1999; 177:274-7.
1474	Unpublished Dataset Derived From: Cook, David A., et al. "Technology-enhanced simulation for health professions education: a systematic review and meta-analysis." Jama 306.9 (2011): 978-988.	Scores derived through consensus after blinded independent reviews by 2 reviewers.	Macnab AJ	1999	Teaching pediatric procedures: the Vancouver model for instructing Seldinger's technique of central venous access via the femoral vein	Macnab AJ, et al. Teaching pediatric procedures: the Vancouver model for instructing Seldinger's technique of central venous access via the femoral vein. Pediatrics. 1999; 103:E8.
1483	Unpublished Dataset Derived From: Cook, David A., et al. "Technology-enhanced simulation for health professions education: a systematic review and meta-analysis." Jama 306.9 (2011): 978-988.	Scores derived through consensus after blinded independent reviews by 2 reviewers.	Meek T	1999	Cricoid pressure: knowledge and performance amongst anaesthetic assistants	Meek T, et al. Cricoid pressure: knowledge and performance amongst anaesthetic assistants. Anaesthesia. 1999; 54:59-62.
1494	Unpublished Dataset Derived From: Cook, David A., et al. "Technology-enhanced simulation for health professions education: a systematic review and meta-analysis." Jama 306.9 (2011): 978-988.	Scores derived through consensus after blinded independent reviews by 2 reviewers.	O'Toole RV	1999	Measuring and developing suturing technique with a virtual reality surgical simulator	O'Toole RV, et al. Measuring and developing suturing technique with a virtual reality surgical simulator. J Am Coll Surg. 1999; 189:114-27.
1499	Unpublished Dataset Derived From: Cook, David A., et al. "Technology-enhanced simulation for health professions education: a systematic review and meta-analysis." Jama 306.9 (2011): 978-988.	Scores derived through consensus after blinded independent reviews by 2 reviewers.	Prystowsky JB	1999	A virtual reality module for intravenous catheter placement	Prystowsky JB, et al. A virtual reality module for intravenous catheter placement. Am J Surg. 1999; 177:171-5.
1511	Unpublished Dataset Derived From: Cook, David A., et al. "Technology-enhanced simulation for health professions education: a systematic review and meta-analysis." Jama 306.9 (2011): 978-988.	Scores derived through consensus after blinded independent reviews by 2 reviewers.	Sica GT	1999	Computerized realistic simulation: a teaching module for crisis management in radiology	Sica GT, et al. Computerized realistic simulation: a teaching module for crisis management in radiology. Am J Roentgenol. 1999; 172:301-4.
1517	Unpublished Dataset Derived From: Cook, David A., et al. "Technology-enhanced simulation for health professions education: a systematic review and meta-analysis." Jama 306.9 (2011): 978-988.	Scores derived through consensus after blinded independent reviews by 2 reviewers.	Stanbridge RD	1999	Use of a pulsatile beating heart model for training surgeons in beating heart surgery	Stanbridge RD, et al. Use of a pulsatile beating heart model for training surgeons in beating heart surgery. Heart Surg Forum. 1999; 2:300-4.
1541	Unpublished Dataset Derived From: Cook, David A., et al. "Technology-enhanced simulation for health professions education: a systematic review and meta-analysis." Jama 306.9 (2011): 978-988.	Scores derived through consensus after blinded independent reviews by 2 reviewers.	Ali J	2000	Trauma mannequin assessment of management skills of surgical residents after advanced trauma life support training	Ali J, et al. Trauma mannequin assessment of management skills of surgical residents after advanced trauma life support training. J Surg Res. 2000; 93:197-200.
1575	Unpublished Dataset Derived From: Cook, David A., et al. "Technology-enhanced simulation for health professions education: a systematic review and meta-analysis." Jama 306.9 (2011): 978-988.	Scores derived through consensus after blinded independent reviews by 2 reviewers.	Davies N	2000	Updating cardiopulmonary resuscitation skills: a study to examine the efficacy of self-instruction on nurses' competence	Davies N, et al. Updating cardiopulmonary resuscitation skills: a study to examine the efficacy of self-instruction on nurses' competence. J Clin Nurs. 2000; 9:400-410.
1578	Unpublished Dataset Derived From: Cook, David A., et al. "Technology-enhanced simulation for health professions education: a systematic review and meta-analysis." Jama 306.9 (2011): 978-988.	Scores derived through consensus after blinded independent reviews by 2 reviewers.	Dinsmore RC	2000	Basic skin flaps for the general surgeon: a teaching method	Dinsmore RC, et al. Basic skin flaps for the general surgeon: a teaching method. South Med J. 2000; 93:783-786.
1587	Unpublished Dataset Derived From: Cook, David A., et al. "Technology-enhanced simulation for health professions education: a systematic review and meta-analysis." Jama 306.9 (2011): 978-988.	Scores derived through consensus after blinded independent reviews by 2 reviewers.	Euliano TY	2000	Teaching respiratory physiology: clinical correlation with a human patient simulator	Euliano TY. Teaching respiratory physiology: clinical correlation with a human patient simulator. J Clin Monit Comput. 2000; 16:465-470.
1589	Unpublished Dataset Derived From: Cook, David A., et al. "Technology-enhanced simulation for health professions education: a systematic review and meta-analysis." Jama 306.9 (2011): 978-988.	Scores derived through consensus after blinded independent reviews by 2 reviewers.	Farnsworth ST	2000	Teaching sedation and analgesia with simulation	Farnsworth ST, et al. Teaching sedation and analgesia with simulation. J Clin Monit Comput. 2000; 16:273-285.
1599	Unpublished Dataset Derived From: Cook, David A., et al. "Technology-enhanced simulation for health professions education: a systematic review and meta-analysis." Jama 306.9 (2011): 978-988.	Scores derived through consensus after blinded independent reviews by 2 reviewers.	Gilbart MK	2000	A computer-based trauma simulator for teaching trauma management skills	Gilbart MK, et al. A computer-based trauma simulator for teaching trauma management skills. Am J Surg. 2000; 179:223-228.
8442	Unpublished Dataset Derived From: Cook, David A., et al. "Technology-enhanced simulation for health professions education: a systematic review and meta-analysis." Jama 306.9 (2011): 978-988.	Scores derived through consensus after blinded independent reviews by 2 reviewers.	Graham CA	2000	A scoring system for the assessment of basic life support ability	Graham CA, et al. A scoring system for the assessment of basic life support ability. Resuscitation. 2000; 43:111-114.
1609	Unpublished Dataset Derived From: Cook, David A., et al. "Technology-enhanced simulation for health professions education: a systematic review and meta-analysis." Jama 306.9 (2011): 978-988.	Scores derived through consensus after blinded independent reviews by 2 reviewers.	Griffon DJ	2000	Evaluation of a hemostasis model for teaching ovariohysterectomy in veterinary surgery	Griffon DJ, et al. Evaluation of a hemostasis model for teaching ovariohysterectomy in veterinary surgery. Vet Surg. 2000; 29:309-316.
1617	Unpublished Dataset Derived From: Cook, David A., et al. "Technology-enhanced simulation for health professions education: a systematic review and meta-analysis." Jama 306.9 (2011): 978-988.	Scores derived through consensus after blinded independent reviews by 2 reviewers.	Hill R	2000	Look, learn, and be satisfied: video playback as a learning strategy to improve clinical skills performance	Hill R, et al. Look, learn, and be satisfied: video playback as a learning strategy to improve clinical skills performance. Journal for Nurses in Staff Development: JNSD. 2000; 16:232-239.
15001	Unpublished Dataset Derived From: Cook, David A., et al. "Technology-enhanced simulation for health professions education: a systematic review and meta-analysis." Jama 306.9 (2011): 978-988.	Scores derived through consensus after blinded independent reviews by 2 reviewers.	Issenberg SB	2000	Bedside cardiology skills training for the physician assistant using simulation technology	Issenberg SB, et al. Bedside cardiology skills training for the physician assistant using simulation technology. Perspective on physician assistant education. 2000; 11:99-103.
1624	Unpublished Dataset Derived From: Cook, David A., et al. "Technology-enhanced simulation for health professions education: a systematic review and meta-analysis." Jama 306.9 (2011): 978-988.	Scores derived through consensus after blinded independent reviews by 2 reviewers.	Jordan J-A	2000	A comparison between randomly alternating imaging, normal laparoscopic imaging, and virtual reality training in laparoscopic psychomotor skill acquisition	Jordan J-A, et al. A comparison between randomly alternating imaging, normal laparoscopic imaging, and virtual reality training in laparoscopic psychomotor skill acquisition. Am J Surg. 2000; 180:208-11.
1628	Unpublished Dataset Derived From: Cook, David A., et al. "Technology-enhanced simulation for health professions education: a systematic review and meta-analysis." Jama 306.9 (2011): 978-988.	Scores derived through consensus after blinded independent reviews by 2 reviewers.	Keyser EJ	2000	A simplified simulator for the training and evaluation of laparoscopic skills	Keyser EJ, et al. A simplified simulator for the training and evaluation of laparoscopic skills. Surg Endosc. 2000; 14:149-53.
1630	Unpublished Dataset Derived From: Cook, David A., et al. "Technology-enhanced simulation for health professions education: a systematic review and meta-analysis." Jama 306.9 (2011): 978-988.	Scores derived through consensus after blinded independent reviews by 2 reviewers.	Kingston AJ	2000	Repetitive stereotactics: An inanimate laboratory technique to improve hand-eye coordination in laparoscopy	Kingston AJ, et al. Repetitive stereotactics: An inanimate laboratory technique to improve hand-eye coordination in laparoscopy. Gynaecological Endoscopy. 2000; 9:401-408.
1632	Unpublished Dataset Derived From: Cook, David A., et al. "Technology-enhanced simulation for health professions education: a systematic review and meta-analysis." Jama 306.9 (2011): 978-988.	Scores derived through consensus after blinded independent reviews by 2 reviewers.	Knudson MM	2000	Training residents using simulation technology: experience with ultrasound for trauma	Knudson MM, et al. Training residents using simulation technology: experience with ultrasound for trauma. Journal of Trauma: Injury Infection & Critical Care. 2000; 48:659-65.
1633	Unpublished Dataset Derived From: Cook, David A., et al. "Technology-enhanced simulation for health professions education: a systematic review and meta-analysis." Jama 306.9 (2011): 978-988.	Scores derived through consensus after blinded independent reviews by 2 reviewers.	Kovacs G	2000	A randomized controlled trial on the effect of educational interventions in promoting airway management skill maintenance	Kovacs G, et al. A randomized controlled trial on the effect of educational interventions in promoting airway management skill maintenance. Ann Emerg Med. 2000; 36:301-9.
7450	Unpublished Dataset Derived From: Cook, David A., et al. "Technology-enhanced simulation for health professions education: a systematic review and meta-analysis." Jama 306.9 (2011): 978-988.	Scores derived through consensus after blinded independent reviews by 2 reviewers.	Nadel FM	2000	Teaching resuscitation to pediatric residents: the effects of an intervention	Nadel FM, et al. Teaching resuscitation to pediatric residents: the effects of an intervention. Arch Pediatr Adolesc Med. 2000; 154:1049-54.
7044	Unpublished Dataset Derived From: Cook, David A., et al. "Technology-enhanced simulation for health professions education: a systematic review and meta-analysis." Jama 306.9 (2011): 978-988.	Scores derived through consensus after blinded independent reviews by 2 reviewers.	Risucci D	2000	Experience and visual perception in resident acquisition of laparoscopic skills	Risucci D, et al. Experience and visual perception in resident acquisition of laparoscopic skills. Curr Surg. 2000; 57:368-72.
1682	Unpublished Dataset Derived From: Cook, David A., et al. "Technology-enhanced simulation for health professions education: a systematic review and meta-analysis." Jama 306.9 (2011): 978-988.	Scores derived through consensus after blinded independent reviews by 2 reviewers.	Scott DJ	2000	Laparoscopic training on bench models: better and more cost effective than operating room experience?	Scott DJ, et al. Laparoscopic training on bench models: better and more cost effective than operating room experience? J Am Coll Surg. 2000; 191:272-83.
7451	Unpublished Dataset Derived From: Cook, David A., et al. "Technology-enhanced simulation for health professions education: a systematic review and meta-analysis." Jama 306.9 (2011): 978-988.	Scores derived through consensus after blinded independent reviews by 2 reviewers.	Scott DJ	2000	Measuring operative performance after laparoscopic skills training: edited videotape versus direct observation	Scott DJ, et al. Measuring operative performance after laparoscopic skills training: edited videotape versus direct observation. J Laparoendosc Adv Surg Tech A. 2000; 10:183-90.
1688	Unpublished Dataset Derived From: Cook, David A., et al. "Technology-enhanced simulation for health professions education: a systematic review and meta-analysis." Jama 306.9 (2011): 978-988.	Scores derived through consensus after blinded independent reviews by 2 reviewers.	Spaite DW	2000	Training paramedics: emergency care for children with special health care needs	Spaite DW, et al. Training paramedics: emergency care for children with special health care needs. Prehosp Emerg Care. 2000; 4:178-85.
1704	Unpublished Dataset Derived From: Cook, David A., et al. "Technology-enhanced simulation for health professions education: a systematic review and meta-analysis." Jama 306.9 (2011): 978-988.	Scores derived through consensus after blinded independent reviews by 2 reviewers.	Yanoshak SJ	2000	Use of a prostate model to assist in training for digital rectal examination	Yanoshak SJ, et al. Use of a prostate model to assist in training for digital rectal examination. Urology. 2000; 55:690-3.
1747	Unpublished Dataset Derived From: Cook, David A., et al. "Technology-enhanced simulation for health professions education: a systematic review and meta-analysis." Jama 306.9 (2011): 978-988.	Scores derived through consensus after blinded independent reviews by 2 reviewers.	Colt HG	2001	Virtual reality bronchoscopy simulation: a revolution in procedural training	Colt HG, et al. Virtual reality bronchoscopy simulation: a revolution in procedural training. Chest. 2001; 120:1333-1339.
13073	Unpublished Dataset Derived From: Cook, David A., et al. "Technology-enhanced simulation for health professions education: a systematic review and meta-analysis." Jama 306.9 (2011): 978-988.	Scores derived through consensus after blinded independent reviews by 2 reviewers.	Cundiff GW	2001	Effectiveness of laparoscopic cadaveric dissection in enhancing resident comprehension of pelvic anatomy	Cundiff GW, et al. Effectiveness of laparoscopic cadaveric dissection in enhancing resident comprehension of pelvic anatomy. J Am Coll Surg. 2001; 192:492-497.
1774	Unpublished Dataset Derived From: Cook, David A., et al. "Technology-enhanced simulation for health professions education: a systematic review and meta-analysis." Jama 306.9 (2011): 978-988.	Scores derived through consensus after blinded independent reviews by 2 reviewers.	Euliano TY	2001	Small group teaching: clinical correlation with a human patient simulator	Euliano TY. Small group teaching: clinical correlation with a human patient simulator. Adv Physiol Educ. 2001; 25:36-43.
13077	Unpublished Dataset Derived From: Cook, David A., et al. "Technology-enhanced simulation for health professions education: a systematic review and meta-analysis." Jama 306.9 (2011): 978-988.	Scores derived through consensus after blinded independent reviews by 2 reviewers.	Goodwin MW	2001	Simulation as a training and assessment tool in the management of failed intubation in obstetrics	Goodwin MW, et al. Simulation as a training and assessment tool in the management of failed intubation in obstetrics. International Journal of Obstetric Anesthesia. 2001; 10:273-277.
1807	Unpublished Dataset Derived From: Cook, David A., et al. "Technology-enhanced simulation for health professions education: a systematic review and meta-analysis." Jama 306.9 (2011): 978-988.	Scores derived through consensus after blinded independent reviews by 2 reviewers.	Hamilton EC	2001	Improving operative performance using a laparoscopic hernia simulator	Hamilton EC, et al. Improving operative performance using a laparoscopic hernia simulator. Am J Surg. 2001; 182:725-728.
7051	Unpublished Dataset Derived From: Cook, David A., et al. "Technology-enhanced simulation for health professions education: a systematic review and meta-analysis." Jama 306.9 (2011): 978-988.	Scores derived through consensus after blinded independent reviews by 2 reviewers.	Hasson HM	2001	Training simulator for developing laparoscopic skills	Hasson HM, et al. Training simulator for developing laparoscopic skills. J Soc Laparoendosc Surg. 2001; 5:255-265.
13079	Unpublished Dataset Derived From: Cook, David A., et al. "Technology-enhanced simulation for health professions education: a systematic review and meta-analysis." Jama 306.9 (2011): 978-988.	Scores derived through consensus after blinded independent reviews by 2 reviewers.	Ind TE	2001	Influence of training on reliability of surgical knots	Ind TE, et al. Influence of training on reliability of surgical knots. Br J Obstet Gynaecol. 2001; 108:1013-1016.
1830	Unpublished Dataset Derived From: Cook, David A., et al. "Technology-enhanced simulation for health professions education: a systematic review and meta-analysis." Jama 306.9 (2011): 978-988.	Scores derived through consensus after blinded independent reviews by 2 reviewers.	Jordan JA	2001	Virtual reality training leads to faster adaptation to the novel psychomotor restrictions encountered by laparoscopic surgeons	Jordan JA, et al. Virtual reality training leads to faster adaptation to the novel psychomotor restrictions encountered by laparoscopic surgeons. Surg Endosc. 2001; 15:1080-4.
1857	Unpublished Dataset Derived From: Cook, David A., et al. "Technology-enhanced simulation for health professions education: a systematic review and meta-analysis." Jama 306.9 (2011): 978-988.	Scores derived through consensus after blinded independent reviews by 2 reviewers.	Marshall RL	2001	Use of a human patient simulator in the development of resident trauma management skills	Marshall RL, et al. Use of a human patient simulator in the development of resident trauma management skills. Journal of Trauma: Injury Infection & Critical Care. 2001; 51:17-21.
1859	Unpublished Dataset Derived From: Cook, David A., et al. "Technology-enhanced simulation for health professions education: a systematic review and meta-analysis." Jama 306.9 (2011): 978-988.	Scores derived through consensus after blinded independent reviews by 2 reviewers.	Matsumoto ED	2001	A novel approach to endourological training: training at the Surgical Skills Center	Matsumoto ED, et al. A novel approach to endourological training: training at the Surgical Skills Center. J Urol. 2001; 166:1261-6.
7054	Unpublished Dataset Derived From: Cook, David A., et al. "Technology-enhanced simulation for health professions education: a systematic review and meta-analysis." Jama 306.9 (2011): 978-988.	Scores derived through consensus after blinded independent reviews by 2 reviewers.	Naik VN	2001	Fiberoptic orotracheal intubation on anesthetized patients: Do manipulation skills learned on a simple model transfer into the operating room?	Naik VN, et al. Fiberoptic orotracheal intubation on anesthetized patients: Do manipulation skills learned on a simple model transfer into the operating room? Anesthesiology. 2001; 95:343-348.
1885	Unpublished Dataset Derived From: Cook, David A., et al. "Technology-enhanced simulation for health professions education: a systematic review and meta-analysis." Jama 306.9 (2011): 978-988.	Scores derived through consensus after blinded independent reviews by 2 reviewers.	Ost D	2001	Assessment of a bronchoscopy simulator	Ost D, et al. Assessment of a bronchoscopy simulator. Am J Respir Crit Care Med. 2001; 164:2248-55.
1894	Unpublished Dataset Derived From: Cook, David A., et al. "Technology-enhanced simulation for health professions education: a systematic review and meta-analysis." Jama 306.9 (2011): 978-988.	Scores derived through consensus after blinded independent reviews by 2 reviewers.	Pugh CM	2001	Use of a mechanical simulator to assess pelvic examination skills	Pugh CM, et al. Use of a mechanical simulator to assess pelvic examination skills. Journal of the American Medical Association. 2001; 286:1021-3.
7056	Unpublished Dataset Derived From: Cook, David A., et al. "Technology-enhanced simulation for health professions education: a systematic review and meta-analysis." Jama 306.9 (2011): 978-988.	Scores derived through consensus after blinded independent reviews by 2 reviewers.	Risucci D	2001	The Effects of Practice and Instruction on Speed and Accuracy during Resident Acquisition of Simulated Laparoscopic Skills	Risucci D, et al. The Effects of Practice and Instruction on Speed and Accuracy during Resident Acquisition of Simulated Laparoscopic Skills. Curr Surg. 2001; 58:230-235.
8593	Unpublished Dataset Derived From: Cook, David A., et al. "Technology-enhanced simulation for health professions education: a systematic review and meta-analysis." Jama 306.9 (2011): 978-988.	Scores derived through consensus after blinded independent reviews by 2 reviewers.	Rulli F	2001	Development of a model for training and evaluation in subfascial endoscopic perforator surgery (SEPS)	Rulli F, et al. Development of a model for training and evaluation in subfascial endoscopic perforator surgery (SEPS). Minim Invasive Ther Allied Technol. 2001; 10:239-242.
1917	Unpublished Dataset Derived From: Cook, David A., et al. "Technology-enhanced simulation for health professions education: a systematic review and meta-analysis." Jama 306.9 (2011): 978-988.	Scores derived through consensus after blinded independent reviews by 2 reviewers.	Salen P	2001	Fast education: a comparison of teaching models for trauma sonography	Salen P, et al. Fast education: a comparison of teaching models for trauma sonography. J Emerg Med. 2001; 20:421-5.
7452	Unpublished Dataset Derived From: Cook, David A., et al. "Technology-enhanced simulation for health professions education: a systematic review and meta-analysis." Jama 306.9 (2011): 978-988.	Scores derived through consensus after blinded independent reviews by 2 reviewers.	Scott DJ	2001	Laparoscopic skills training	Scott DJ, et al. Laparoscopic skills training. Am J Surg. 2001; 182:137-42.
1939	Unpublished Dataset Derived From: Cook, David A., et al. "Technology-enhanced simulation for health professions education: a systematic review and meta-analysis." Jama 306.9 (2011): 978-988.	Scores derived through consensus after blinded independent reviews by 2 reviewers.	Smith CD	2001	Assessing laparoscopic manipulative skills	Smith CD, et al. Assessing laparoscopic manipulative skills. Am J Surg. 2001; 181:547-50.
1953	Unpublished Dataset Derived From: Cook, David A., et al. "Technology-enhanced simulation for health professions education: a systematic review and meta-analysis." Jama 306.9 (2011): 978-988.	Scores derived through consensus after blinded independent reviews by 2 reviewers.	Torkington J	2001	Skill transfer from virtual reality to a real laparoscopic task	Torkington J, et al. Skill transfer from virtual reality to a real laparoscopic task. Surg Endosc. 2001; 15:1076-9.
7059	Unpublished Dataset Derived From: Cook, David A., et al. "Technology-enhanced simulation for health professions education: a systematic review and meta-analysis." Jama 306.9 (2011): 978-988.	Scores derived through consensus after blinded independent reviews by 2 reviewers.	Torkington J	2001	The role of the Basic Surgical Skills course in the acquisition and retention of laparoscopic skill	Torkington J, et al. The role of the Basic Surgical Skills course in the acquisition and retention of laparoscopic skill. Surg Endosc. 2001; 15:1071-1075.
7048	Unpublished Dataset Derived From: Cook, David A., et al. "Technology-enhanced simulation for health professions education: a systematic review and meta-analysis." Jama 306.9 (2011): 978-988.	Scores derived through consensus after blinded independent reviews by 2 reviewers.	Traxer O	2001	The impact of intense laparoscopic skills training on the operative performance of urology residents	Traxer O, et al. The impact of intense laparoscopic skills training on the operative performance of urology residents. J Urol. 2001; 166:1658-1661.
1955	Unpublished Dataset Derived From: Cook, David A., et al. "Technology-enhanced simulation for health professions education: a systematic review and meta-analysis." Jama 306.9 (2011): 978-988.	Scores derived through consensus after blinded independent reviews by 2 reviewers.	Treloar D	2001	On-site and distance education of emergency medicine personnel with a human patient simulator	Treloar D, et al. On-site and distance education of emergency medicine personnel with a human patient simulator. Mil Med. 2001; 166:1003-6.
1956	Unpublished Dataset Derived From: Cook, David A., et al. "Technology-enhanced simulation for health professions education: a systematic review and meta-analysis." Jama 306.9 (2011): 978-988.	Scores derived through consensus after blinded independent reviews by 2 reviewers.	Tsai M-D	2001	Virtual reality orthopedic surgery simulator	Tsai M-D, et al. Virtual reality orthopedic surgery simulator. Comput Biol Med. 2001; 31:333-51.
7061	Unpublished Dataset Derived From: Cook, David A., et al. "Technology-enhanced simulation for health professions education: a systematic review and meta-analysis." Jama 306.9 (2011): 978-988.	Scores derived through consensus after blinded independent reviews by 2 reviewers.	Tytherleigh MG	2001	The assessment of surgical skills and a simple knot-tying exercise	Tytherleigh MG, et al. The assessment of surgical skills and a simple knot-tying exercise. Ann R Coll Surg Engl. 2001; 83:69-73.
1970	Unpublished Dataset Derived From: Cook, David A., et al. "Technology-enhanced simulation for health professions education: a systematic review and meta-analysis." Jama 306.9 (2011): 978-988.	Scores derived through consensus after blinded independent reviews by 2 reviewers.	Wik L	2001	An automated voice advisory manikin system for training in basic life support without an instructor. A novel approach to CPR training	Wik L, et al. An automated voice advisory manikin system for training in basic life support without an instructor. A novel approach to CPR training. Resuscitation. 2001; 50:167-72.
7063	Unpublished Dataset Derived From: Cook, David A., et al. "Technology-enhanced simulation for health professions education: a systematic review and meta-analysis." Jama 306.9 (2011): 978-988.	Scores derived through consensus after blinded independent reviews by 2 reviewers.	Agazio JB	2002	Evaluation of a virtual reality simulator in sustainment training	Agazio JB, et al. Evaluation of a virtual reality simulator in sustainment training. Mil Med. 2002; 167:893-897.
1985	Unpublished Dataset Derived From: Cook, David A., et al. "Technology-enhanced simulation for health professions education: a systematic review and meta-analysis." Jama 306.9 (2011): 978-988.	Scores derived through consensus after blinded independent reviews by 2 reviewers.	Ahlberg G	2002	Does training in a virtual reality simulator improve surgical performance?	Ahlberg G, et al. Does training in a virtual reality simulator improve surgical performance? Surg Endosc. 2002; 16:126-129.
2002	Unpublished Dataset Derived From: Cook, David A., et al. "Technology-enhanced simulation for health professions education: a systematic review and meta-analysis." Jama 306.9 (2011): 978-988.	Scores derived through consensus after blinded independent reviews by 2 reviewers.	Block EF	2002	Use of a human patient simulator for the advanced trauma life support course	Block EF, et al. Use of a human patient simulator for the advanced trauma life support course. Am Surg. 2002; 68:648-651.
2013	Unpublished Dataset Derived From: Cook, David A., et al. "Technology-enhanced simulation for health professions education: a systematic review and meta-analysis." Jama 306.9 (2011): 978-988.	Scores derived through consensus after blinded independent reviews by 2 reviewers.	Byrne AJ	2002	Effect of videotape feedback on anaesthetists' performance while managing simulated anaesthetic crises: a multicentre study	Byrne AJ, et al. Effect of videotape feedback on anaesthetists' performance while managing simulated anaesthetic crises: a multicentre study. Anaesthesia. 2002; 57:176-179.
2018	Unpublished Dataset Derived From: Cook, David A., et al. "Technology-enhanced simulation for health professions education: a systematic review and meta-analysis." Jama 306.9 (2011): 978-988.	Scores derived through consensus after blinded independent reviews by 2 reviewers.	Chang KK	2002	Learning intravenous cannulation: a comparison of the conventional method and the CathSim Intravenous Training System	Chang KK, et al. Learning intravenous cannulation: a comparison of the conventional method and the CathSim Intravenous Training System. J Clin Nurs. 2002; 11:73-78.
2021	Unpublished Dataset Derived From: Cook, David A., et al. "Technology-enhanced simulation for health professions education: a systematic review and meta-analysis." Jama 306.9 (2011): 978-988.	Scores derived through consensus after blinded independent reviews by 2 reviewers.	Clancy JM	2002	A comparison of student performance in a simulation clinic and a traditional laboratory environment: three-year results	Clancy JM, et al. A comparison of student performance in a simulation clinic and a traditional laboratory environment: three-year results. J Dent Educ. 2002; 66:1331-1337.
2023	Unpublished Dataset Derived From: Cook, David A., et al. "Technology-enhanced simulation for health professions education: a systematic review and meta-analysis." Jama 306.9 (2011): 978-988.	Scores derived through consensus after blinded independent reviews by 2 reviewers.	Clayton TJ	2002	A novel method of measuring cricoid force	Clayton TJ, et al. A novel method of measuring cricoid force. Anaesthesia. 2002; 57:326-329.
2053	Unpublished Dataset Derived From: Cook, David A., et al. "Technology-enhanced simulation for health professions education: a systematic review and meta-analysis." Jama 306.9 (2011): 978-988.	Scores derived through consensus after blinded independent reviews by 2 reviewers.	Ferlitsch A	2002	Evaluation of a virtual endoscopy simulator for training in gastrointestinal endoscopy	Ferlitsch A, et al. Evaluation of a virtual endoscopy simulator for training in gastrointestinal endoscopy. Endoscopy. 2002; 34:698-702.
2057	Unpublished Dataset Derived From: Cook, David A., et al. "Technology-enhanced simulation for health professions education: a systematic review and meta-analysis." Jama 306.9 (2011): 978-988.	Scores derived through consensus after blinded independent reviews by 2 reviewers.	Forrest FC	2002	Use of a high-fidelity simulator to develop testing of the technical performance of novice anaesthetists	Forrest FC, et al. Use of a high-fidelity simulator to develop testing of the technical performance of novice anaesthetists. Br J Anaesth. 2002; 88:338-344.
2064	Unpublished Dataset Derived From: Cook, David A., et al. "Technology-enhanced simulation for health professions education: a systematic review and meta-analysis." Jama 306.9 (2011): 978-988.	Scores derived through consensus after blinded independent reviews by 2 reviewers.	Gallagher AG	2002	Virtual reality as a metric for the assessment of laparoscopic psychomotor skills. Learning curves and reliability measures	Gallagher AG, et al. Virtual reality as a metric for the assessment of laparoscopic psychomotor skills. Learning curves and reliability measures. Surg Endosc. 2002; 16:1746-1752.
2084	Unpublished Dataset Derived From: Cook, David A., et al. "Technology-enhanced simulation for health professions education: a systematic review and meta-analysis." Jama 306.9 (2011): 978-988.	Scores derived through consensus after blinded independent reviews by 2 reviewers.	Gutt CN	2002	Training for advanced laparoscopic surgery	Gutt CN, et al. Training for advanced laparoscopic surgery. Eur J Surg. 2002; 168:172-177.
2089	Unpublished Dataset Derived From: Cook, David A., et al. "Technology-enhanced simulation for health professions education: a systematic review and meta-analysis." Jama 306.9 (2011): 978-988.	Scores derived through consensus after blinded independent reviews by 2 reviewers.	Hamilton EC	2002	Comparison of video trainer and virtual reality training systems on acquisition of laparoscopic skills	Hamilton EC, et al. Comparison of video trainer and virtual reality training systems on acquisition of laparoscopic skills. Surg Endosc. 2002; 16:406-411.
2090	Unpublished Dataset Derived From: Cook, David A., et al. "Technology-enhanced simulation for health professions education: a systematic review and meta-analysis." Jama 306.9 (2011): 978-988.	Scores derived through consensus after blinded independent reviews by 2 reviewers.	Hammond J	2002	Incorporation of a computerized human patient simulator in critical care training: a preliminary report	Hammond J, et al. Incorporation of a computerized human patient simulator in critical care training: a preliminary report. Journal of Trauma: Injury Infection & Critical Care. 2002; 53:1064-1067.
7066	Unpublished Dataset Derived From: Cook, David A., et al. "Technology-enhanced simulation for health professions education: a systematic review and meta-analysis." Jama 306.9 (2011): 978-988.	Scores derived through consensus after blinded independent reviews by 2 reviewers.	Harold KL	2002	Prospective randomized evaluation of surgical resident proficiency with laparoscopic suturing after course instruction	Harold KL, et al. Prospective randomized evaluation of surgical resident proficiency with laparoscopic suturing after course instruction. Surg Endosc. 2002; 16:1729-1731.
2102	Unpublished Dataset Derived From: Cook, David A., et al. "Technology-enhanced simulation for health professions education: a systematic review and meta-analysis." Jama 306.9 (2011): 978-988.	Scores derived through consensus after blinded independent reviews by 2 reviewers.	Hilmi OJ	2002	Bronchoscopy training: is simulated surgery effective?	Hilmi OJ, et al. Bronchoscopy training: is simulated surgery effective? Clin Otolaryngol Allied Sci. 2002; 27:267-269.
2103	Unpublished Dataset Derived From: Cook, David A., et al. "Technology-enhanced simulation for health professions education: a systematic review and meta-analysis." Jama 306.9 (2011): 978-988.	Scores derived through consensus after blinded independent reviews by 2 reviewers.	Holcomb JB	2002	Evaluation of trauma team performance using an advanced human patient simulator for resuscitation training	Holcomb JB, et al. Evaluation of trauma team performance using an advanced human patient simulator for resuscitation training. Journal of Trauma: Injury Infection & Critical Care. 2002; 52:1078-1085.
2110	Unpublished Dataset Derived From: Cook, David A., et al. "Technology-enhanced simulation for health professions education: a systematic review and meta-analysis." Jama 306.9 (2011): 978-988.	Scores derived through consensus after blinded independent reviews by 2 reviewers.	Hyltander A	2002	The transfer of basic skills learned in a laparoscopic simulator to the operating room	Hyltander A, et al. The transfer of basic skills learned in a laparoscopic simulator to the operating room. Surg Endosc. 2002; 16:1324-1328.
2114	Unpublished Dataset Derived From: Cook, David A., et al. "Technology-enhanced simulation for health professions education: a systematic review and meta-analysis." Jama 306.9 (2011): 978-988.	Scores derived through consensus after blinded independent reviews by 2 reviewers.	Issenberg SB	2002	Effectiveness of a cardiology review course for internal medicine residents using simulation technology and deliberate practice	Issenberg SB, et al. Effectiveness of a cardiology review course for internal medicine residents using simulation technology and deliberate practice. Teach Learn Med. 2002; 14:223-8.
13236	Unpublished Dataset Derived From: Cook, David A., et al. "Technology-enhanced simulation for health professions education: a systematic review and meta-analysis." Jama 306.9 (2011): 978-988.	Scores derived through consensus after blinded independent reviews by 2 reviewers.	Johanson R	2002	Managing Obstetric Emergencies and Trauma (MOET) structured skills training in Armenia, utilising models and reality based scenarios	Johanson R, et al. Managing Obstetric Emergencies and Trauma (MOET) structured skills training in Armenia, utilising models and reality based scenarios. BMC Med Educ. 2002; 2:1-7.
2132	Unpublished Dataset Derived From: Cook, David A., et al. "Technology-enhanced simulation for health professions education: a systematic review and meta-analysis." Jama 306.9 (2011): 978-988.	Scores derived through consensus after blinded independent reviews by 2 reviewers.	Kothari SN	2002	Training in laparoscopic suturing skills using a new computer-based virtual reality simulator (MIST-VR) provides results comparable to those with an established pelvic trainer system	Kothari SN, et al. Training in laparoscopic suturing skills using a new computer-based virtual reality simulator (MIST-VR) provides results comparable to those with an established pelvic trainer system. J Laparoendosc Adv Surg Tech. 2002; 12:167-73.
2151	Unpublished Dataset Derived From: Cook, David A., et al. "Technology-enhanced simulation for health professions education: a systematic review and meta-analysis." Jama 306.9 (2011): 978-988.	Scores derived through consensus after blinded independent reviews by 2 reviewers.	Madan AK	2002	Education of medical students in clinical breast examination during surgical clerkship	Madan AK, et al. Education of medical students in clinical breast examination during surgical clerkship. Am J Surg. 2002; 184:637-40.
2162	Unpublished Dataset Derived From: Cook, David A., et al. "Technology-enhanced simulation for health professions education: a systematic review and meta-analysis." Jama 306.9 (2011): 978-988.	Scores derived through consensus after blinded independent reviews by 2 reviewers.	Matsumoto ED	2002	The effect of bench model fidelity on endourological skills: a randomized controlled study	Matsumoto ED, et al. The effect of bench model fidelity on endourological skills: a randomized controlled study. J Urol. 2002; 167:1243-7.
2163	Unpublished Dataset Derived From: Cook, David A., et al. "Technology-enhanced simulation for health professions education: a systematic review and meta-analysis." Jama 306.9 (2011): 978-988.	Scores derived through consensus after blinded independent reviews by 2 reviewers.	Mattei LC	2002	Do nurses and physiotherapists require training to use an automated external defibrillator?	Mattei LC, et al. Do nurses and physiotherapists require training to use an automated external defibrillator? Resuscitation. 2002; 53:277-80.
7453	Unpublished Dataset Derived From: Cook, David A., et al. "Technology-enhanced simulation for health professions education: a systematic review and meta-analysis." Jama 306.9 (2011): 978-988.	Scores derived through consensus after blinded independent reviews by 2 reviewers.	Modell JH	2002	Using the human patient simulator to educate students of veterinary medicine	Modell JH, et al. Using the human patient simulator to educate students of veterinary medicine. Journal of Veterinary Medical Education. 2002; 29:111-6.
2189	Unpublished Dataset Derived From: Cook, David A., et al. "Technology-enhanced simulation for health professions education: a systematic review and meta-analysis." Jama 306.9 (2011): 978-988.	Scores derived through consensus after blinded independent reviews by 2 reviewers.	Morgan PJ	2002	Simulation technology: a comparison of experiential and visual learning for undergraduate medical students	Morgan PJ, et al. Simulation technology: a comparison of experiential and visual learning for undergraduate medical students. Anesthesiology. 2002; 96:10-6.
2191	Unpublished Dataset Derived From: Cook, David A., et al. "Technology-enhanced simulation for health professions education: a systematic review and meta-analysis." Jama 306.9 (2011): 978-988.	Scores derived through consensus after blinded independent reviews by 2 reviewers.	Multak N	2002	Human patient simulation: a preliminary report of an innovative training tool for physician assistant education	Multak N, et al. Human patient simulation: a preliminary report of an innovative training tool for physician assistant education. Perspective on Physician Assistant Education. 2002; 13:103-105.
2193	Unpublished Dataset Derived From: Cook, David A., et al. "Technology-enhanced simulation for health professions education: a systematic review and meta-analysis." Jama 306.9 (2011): 978-988.	Scores derived through consensus after blinded independent reviews by 2 reviewers.	Murray WB	2002	Learning about new anesthetics using a model driven, full human simulator	Murray WB, et al. Learning about new anesthetics using a model driven, full human simulator. J Clin Monit Comput. 2002; 17:293-300.
2199	Unpublished Dataset Derived From: Cook, David A., et al. "Technology-enhanced simulation for health professions education: a systematic review and meta-analysis." Jama 306.9 (2011): 978-988.	Scores derived through consensus after blinded independent reviews by 2 reviewers.	Nyssen A-S	2002	A comparison of the training value of two types of anesthesia simulators: computer screen-based and mannequin-based simulators	Nyssen A-S, et al. A comparison of the training value of two types of anesthesia simulators: computer screen-based and mannequin-based simulators. Anesth Analg. 2002; 94:1560-5.
2203	Unpublished Dataset Derived From: Cook, David A., et al. "Technology-enhanced simulation for health professions education: a systematic review and meta-analysis." Jama 306.9 (2011): 978-988.	Scores derived through consensus after blinded independent reviews by 2 reviewers.	Owen H	2002	Learning to apply effective cricoid pressure using a part task trainer	Owen H, et al. Learning to apply effective cricoid pressure using a part task trainer. Anaesthesia. 2002; 57:1098-101.
2213	Unpublished Dataset Derived From: Cook, David A., et al. "Technology-enhanced simulation for health professions education: a systematic review and meta-analysis." Jama 306.9 (2011): 978-988.	Scores derived through consensus after blinded independent reviews by 2 reviewers.	Pittini R	2002	Teaching invasive perinatal procedures: assessment of a high fidelity simulator-based curriculum	Pittini R, et al. Teaching invasive perinatal procedures: assessment of a high fidelity simulator-based curriculum. Ultrasound Obstet Gynecol. 2002; 19:478-83.
7454	Unpublished Dataset Derived From: Cook, David A., et al. "Technology-enhanced simulation for health professions education: a systematic review and meta-analysis." Jama 306.9 (2011): 978-988.	Scores derived through consensus after blinded independent reviews by 2 reviewers.	Powers TW	2002	Housestaff performance is improved by participation in a laparoscopic skills curriculum	Powers TW, et al. Housestaff performance is improved by participation in a laparoscopic skills curriculum. Am J Surg. 2002; 184:626-9.
2216	Unpublished Dataset Derived From: Cook, David A., et al. "Technology-enhanced simulation for health professions education: a systematic review and meta-analysis." Jama 306.9 (2011): 978-988.	Scores derived through consensus after blinded independent reviews by 2 reviewers.	Proano L	2002	Evaluation of a teaching laboratory using a cadaver model for tube thoracostomy	Proano L, et al. Evaluation of a teaching laboratory using a cadaver model for tube thoracostomy. J Emerg Med. 2002; 23:89-95.
7077	Unpublished Dataset Derived From: Cook, David A., et al. "Technology-enhanced simulation for health professions education: a systematic review and meta-analysis." Jama 306.9 (2011): 978-988.	Scores derived through consensus after blinded independent reviews by 2 reviewers.	Rowe R	2002	An evaluation of a virtual reality airway simulator	Rowe R, et al. An evaluation of a virtual reality airway simulator. Anesth Analg. 2002; 95:62-6.
8715	Unpublished Dataset Derived From: Cook, David A., et al. "Technology-enhanced simulation for health professions education: a systematic review and meta-analysis." Jama 306.9 (2011): 978-988.	Scores derived through consensus after blinded independent reviews by 2 reviewers.	Scaringe JG	2002	The effects of augmented sensory feedback precision on the acquisition and retention of a simulated chiropractic task	Scaringe JG, et al. The effects of augmented sensory feedback precision on the acquisition and retention of a simulated chiropractic task. J Manipulative Physiol Ther. 2002; 25:34-41.
2254	Unpublished Dataset Derived From: Cook, David A., et al. "Technology-enhanced simulation for health professions education: a systematic review and meta-analysis." Jama 306.9 (2011): 978-988.	Scores derived through consensus after blinded independent reviews by 2 reviewers.	Seymour NE	2002	Virtual reality training improves operating room performance: results of a randomized, double-blinded study	Seymour NE, et al. Virtual reality training improves operating room performance: results of a randomized, double-blinded study. Ann Surg. 2002; 236:458-63.
2256	Unpublished Dataset Derived From: Cook, David A., et al. "Technology-enhanced simulation for health professions education: a systematic review and meta-analysis." Jama 306.9 (2011): 978-988.	Scores derived through consensus after blinded independent reviews by 2 reviewers.	Shah J	2002	Validation of a flexible cystoscopy course	Shah J, et al. Validation of a flexible cystoscopy course. BJU Int. 2002; 90:833-5.
2277	Unpublished Dataset Derived From: Cook, David A., et al. "Technology-enhanced simulation for health professions education: a systematic review and meta-analysis." Jama 306.9 (2011): 978-988.	Scores derived through consensus after blinded independent reviews by 2 reviewers.	Szumlas GA	2002	Development of an office-based curriculum of common pediatric primary care skills for residents	Szumlas GA. Development of an office-based curriculum of common pediatric primary care skills for residents. Acad Med. 2002; 77:749.
2279	Unpublished Dataset Derived From: Cook, David A., et al. "Technology-enhanced simulation for health professions education: a systematic review and meta-analysis." Jama 306.9 (2011): 978-988.	Scores derived through consensus after blinded independent reviews by 2 reviewers.	Tan GM	2002	Teaching first-year medical students physiology: does the human patient simulator allow for more effective teaching?	Tan GM, et al. Teaching first-year medical students physiology: does the human patient simulator allow for more effective teaching? Singapore Med J. 2002; 43:238-42.
13304	Unpublished Dataset Derived From: Cook, David A., et al. "Technology-enhanced simulation for health professions education: a systematic review and meta-analysis." Jama 306.9 (2011): 978-988.	Scores derived through consensus after blinded independent reviews by 2 reviewers.	van der Vlugt TM	2002	Teaching procedural skills to medical students: One institution's experience with an emergency procedures course	van der Vlugt TM, et al. Teaching procedural skills to medical students: One institution's experience with an emergency procedures course. Ann Emerg Med. 2002; 40:41-49.
2302	Unpublished Dataset Derived From: Cook, David A., et al. "Technology-enhanced simulation for health professions education: a systematic review and meta-analysis." Jama 306.9 (2011): 978-988.	Scores derived through consensus after blinded independent reviews by 2 reviewers.	Watterson JD	2002	A randomized, prospective blinded study validating the acquistion of ureteroscopy skills using a computer based virtual reality endourological simulator	Watterson JD, et al. A randomized, prospective blinded study validating the acquistion of ureteroscopy skills using a computer based virtual reality endourological simulator. J Urol. 2002; 168:1928-32.
2310	Unpublished Dataset Derived From: Cook, David A., et al. "Technology-enhanced simulation for health professions education: a systematic review and meta-analysis." Jama 306.9 (2011): 978-988.	Scores derived through consensus after blinded independent reviews by 2 reviewers.	Wilhelm DM	2002	Assessment of basic endoscopic performance using a virtual reality simulator	Wilhelm DM, et al. Assessment of basic endoscopic performance using a virtual reality simulator. J Am Coll Surg. 2002; 195:675-81.
2316	Unpublished Dataset Derived From: Cook, David A., et al. "Technology-enhanced simulation for health professions education: a systematic review and meta-analysis." Jama 306.9 (2011): 978-988.	Scores derived through consensus after blinded independent reviews by 2 reviewers.	Wustemann M	2002	New ultrasound simulation system: an effective training method to improve the examiner's experience for the first trimester screening for chromosomal abnormalities using sonography [German]	Wustemann M, et al. New ultrasound simulation system: an effective training method to improve the examiner's experience for the first trimester screening for chromosomal abnormalities using sonography [German]. Geburtshilfe Frauenheilkd. 2002; 62:1183-7.
7083	Unpublished Dataset Derived From: Cook, David A., et al. "Technology-enhanced simulation for health professions education: a systematic review and meta-analysis." Jama 306.9 (2011): 978-988.	Scores derived through consensus after blinded independent reviews by 2 reviewers.	Yoshii C	2002	A new medical education using a lung sound auscultation simulator called "Mr. Lung" [Japanese]	Yoshii C, et al. A new medical education using a lung sound auscultation simulator called "Mr. Lung" [Japanese]. Journal of UOEH. 2002; 24:249-55.
2332	Unpublished Dataset Derived From: Cook, David A., et al. "Technology-enhanced simulation for health professions education: a systematic review and meta-analysis." Jama 306.9 (2011): 978-988.	Scores derived through consensus after blinded independent reviews by 2 reviewers.	Allen J	2003	A teaching tool in spinal anesthesia	Allen J, et al. A teaching tool in spinal anesthesia. AANA J. 2003; 71:29-36.
2335	Unpublished Dataset Derived From: Cook, David A., et al. "Technology-enhanced simulation for health professions education: a systematic review and meta-analysis." Jama 306.9 (2011): 978-988.	Scores derived through consensus after blinded independent reviews by 2 reviewers.	Altinyazar HC	2003	A training model for cutaneous surgery	Altinyazar HC, et al. A training model for cutaneous surgery. Dermatol Surg. 2003; 29:1122-1124.
2336	Unpublished Dataset Derived From: Cook, David A., et al. "Technology-enhanced simulation for health professions education: a systematic review and meta-analysis." Jama 306.9 (2011): 978-988.	Scores derived through consensus after blinded independent reviews by 2 reviewers.	Ameur S	2003	Learning bronchoscopy in simulator improved dexterity rather than judgement [Swedish]	Ameur S, et al. Learning bronchoscopy in simulator improved dexterity rather than judgement [Swedish]. Lakartidningen. 2003; 100:2694-2699.
7084	Unpublished Dataset Derived From: Cook, David A., et al. "Technology-enhanced simulation for health professions education: a systematic review and meta-analysis." Jama 306.9 (2011): 978-988.	Scores derived through consensus after blinded independent reviews by 2 reviewers.	Anastakis DJ	2003	Evaluating the effectiveness of a 2-year curriculum in a surgical skills center	Anastakis DJ, et al. Evaluating the effectiveness of a 2-year curriculum in a surgical skills center. Am J Surg. 2003; 185:378-385.
2356	Unpublished Dataset Derived From: Cook, David A., et al. "Technology-enhanced simulation for health professions education: a systematic review and meta-analysis." Jama 306.9 (2011): 978-988.	Scores derived through consensus after blinded independent reviews by 2 reviewers.	Bonavina L	2003	Virtual surgical education: experience with medicine and surgery students [Italian]	Bonavina L, et al. Virtual surgical education: experience with medicine and surgery students [Italian]. Chir Ital. 2003; 55:829-833.
2362	Unpublished Dataset Derived From: Cook, David A., et al. "Technology-enhanced simulation for health professions education: a systematic review and meta-analysis." Jama 306.9 (2011): 978-988.	Scores derived through consensus after blinded independent reviews by 2 reviewers.	Bruce S	2003	Preparing to respond: Joint Trauma Training Center and USAF Nursing Warskills Simulation Laboratory	Bruce S, et al. Preparing to respond: Joint Trauma Training Center and USAF Nursing Warskills Simulation Laboratory. Crit Care Nurs Clin North Am. 2003; 15:149-162.
2397	Unpublished Dataset Derived From: Cook, David A., et al. "Technology-enhanced simulation for health professions education: a systematic review and meta-analysis." Jama 306.9 (2011): 978-988.	Scores derived through consensus after blinded independent reviews by 2 reviewers.	Dobson HD	2003	Virtual reality: new method of teaching anorectal and pelvic floor anatomy	Dobson HD, et al. Virtual reality: new method of teaching anorectal and pelvic floor anatomy. Dis Colon Rectum. 2003; 46:349-352.
2410	Unpublished Dataset Derived From: Cook, David A., et al. "Technology-enhanced simulation for health professions education: a systematic review and meta-analysis." Jama 306.9 (2011): 978-988.	Scores derived through consensus after blinded independent reviews by 2 reviewers.	Engum SA	2003	Intravenous catheter training system: computer-based education versus traditional learning methods	Engum SA, et al. Intravenous catheter training system: computer-based education versus traditional learning methods. Am J Surg. 2003; 186:67-74.
2425	Unpublished Dataset Derived From: Cook, David A., et al. "Technology-enhanced simulation for health professions education: a systematic review and meta-analysis." Jama 306.9 (2011): 978-988.	Scores derived through consensus after blinded independent reviews by 2 reviewers.	Gerling GJ	2003	Effectiveness of a dynamic breast examination training model to improve clinical breast examination (CBE) skills	Gerling GJ, et al. Effectiveness of a dynamic breast examination training model to improve clinical breast examination (CBE) skills. Cancer Detect Prev. 2003; 27:451-456.
8800	Unpublished Dataset Derived From: Cook, David A., et al. "Technology-enhanced simulation for health professions education: a systematic review and meta-analysis." Jama 306.9 (2011): 978-988.	Scores derived through consensus after blinded independent reviews by 2 reviewers.	Gerling GJ	2003	Effect of augmented visual performance feedback on the effectiveness of clinical breast examination training with a dynamically configurable breast model	Gerling GJ, et al. Effect of augmented visual performance feedback on the effectiveness of clinical breast examination training with a dynamically configurable breast model. Conf Proc IEEE Int Conf Syst Man Cybern. 2003; 3:2095-2100.
2426	Unpublished Dataset Derived From: Cook, David A., et al. "Technology-enhanced simulation for health professions education: a systematic review and meta-analysis." Jama 306.9 (2011): 978-988.	Scores derived through consensus after blinded independent reviews by 2 reviewers.	Gerson LB	2003	A prospective randomized trial comparing a virtual reality simulator to bedside teaching for training in sigmoidoscopy.	Gerson LB, et al. A prospective randomized trial comparing a virtual reality simulator to bedside teaching for training in sigmoidoscopy. Endoscopy. 2003; 35:569-575.
2435	Unpublished Dataset Derived From: Cook, David A., et al. "Technology-enhanced simulation for health professions education: a systematic review and meta-analysis." Jama 306.9 (2011): 978-988.	Scores derived through consensus after blinded independent reviews by 2 reviewers.	Gor M	2003	Virtual reality laparoscopic simulator for assessment in gynaecology	Gor M, et al. Virtual reality laparoscopic simulator for assessment in gynaecology. BJOG. 2003; 110:181-187.
2438	Unpublished Dataset Derived From: Cook, David A., et al. "Technology-enhanced simulation for health professions education: a systematic review and meta-analysis." Jama 306.9 (2011): 978-988.	Scores derived through consensus after blinded independent reviews by 2 reviewers.	Gormley GJ	2003	A randomised study of two training programmes for general practitioners in the techniques of shoulder injection	Gormley GJ, et al. A randomised study of two training programmes for general practitioners in the techniques of shoulder injection. Ann Rheum Dis. 2003; 62:1006-1009.
2439	Unpublished Dataset Derived From: Cook, David A., et al. "Technology-enhanced simulation for health professions education: a systematic review and meta-analysis." Jama 306.9 (2011): 978-988.	Scores derived through consensus after blinded independent reviews by 2 reviewers.	Grantcharov TP	2003	Learning curves and impact of previous operative experience on performance on a virtual reality simulator to test laparoscopic surgical skills	Grantcharov TP, et al. Learning curves and impact of previous operative experience on performance on a virtual reality simulator to test laparoscopic surgical skills. Am J Surg. 2003; 185:146-149.
2470	Unpublished Dataset Derived From: Cook, David A., et al. "Technology-enhanced simulation for health professions education: a systematic review and meta-analysis." Jama 306.9 (2011): 978-988.	Scores derived through consensus after blinded independent reviews by 2 reviewers.	Issenberg SB	2003	Bedside cardiology skills training for the osteopathic internist using simulation technology	Issenberg SB, et al. Bedside cardiology skills training for the osteopathic internist using simulation technology. J Am Osteopath Assoc. 2003; 103:603-7.
8821	Unpublished Dataset Derived From: Cook, David A., et al. "Technology-enhanced simulation for health professions education: a systematic review and meta-analysis." Jama 306.9 (2011): 978-988.	Scores derived through consensus after blinded independent reviews by 2 reviewers.	Jacobs LM	2003	Development and evaluation of the advanced trauma operative management course	Jacobs LM, et al. Development and evaluation of the advanced trauma operative management course. J Trauma. 2003; 55:471-479.
2476	Unpublished Dataset Derived From: Cook, David A., et al. "Technology-enhanced simulation for health professions education: a systematic review and meta-analysis." Jama 306.9 (2011): 978-988.	Scores derived through consensus after blinded independent reviews by 2 reviewers.	Jeffries PR	2003	Technology-based vs. traditional instruction. A comparison of two methods for teaching the skill of performing a 12-lead ECG	Jeffries PR, et al. Technology-based vs. traditional instruction. A comparison of two methods for teaching the skill of performing a 12-lead ECG. Nurs Educ Perspect. 2003; 24:70-4.
2479	Unpublished Dataset Derived From: Cook, David A., et al. "Technology-enhanced simulation for health professions education: a systematic review and meta-analysis." Jama 306.9 (2011): 978-988.	Scores derived through consensus after blinded independent reviews by 2 reviewers.	Jonas JB	2003	Computer-assisted training system for pars plana vitrectomy	Jonas JB, et al. Computer-assisted training system for pars plana vitrectomy. Acta Ophthalmol Scand. 2003; 81:600-4.
2484	Unpublished Dataset Derived From: Cook, David A., et al. "Technology-enhanced simulation for health professions education: a systematic review and meta-analysis." Jama 306.9 (2011): 978-988.	Scores derived through consensus after blinded independent reviews by 2 reviewers.	Katz R	2003	A simplified 5-step model for training laparoscopic urethrovesical anastomosis	Katz R, et al. A simplified 5-step model for training laparoscopic urethrovesical anastomosis. J Urol. 2003; 169:2041-4.
13115	Unpublished Dataset Derived From: Cook, David A., et al. "Technology-enhanced simulation for health professions education: a systematic review and meta-analysis." Jama 306.9 (2011): 978-988.	Scores derived through consensus after blinded independent reviews by 2 reviewers.	Katz R	2003	Cadaveric versus porcine models in urological laparoscopic training	Katz R, et al. Cadaveric versus porcine models in urological laparoscopic training. Urulogia Internationalis. 2003; 71:310-315.
2492	Unpublished Dataset Derived From: Cook, David A., et al. "Technology-enhanced simulation for health professions education: a systematic review and meta-analysis." Jama 306.9 (2011): 978-988.	Scores derived through consensus after blinded independent reviews by 2 reviewers.	Kneebone RL	2003	Learning the skills of flexible sigmoidoscopy - the wider perspective	Kneebone RL, et al. Learning the skills of flexible sigmoidoscopy - the wider perspective. Med Educ. 2003; 37(Suppl 1):50-8.
2500	Unpublished Dataset Derived From: Cook, David A., et al. "Technology-enhanced simulation for health professions education: a systematic review and meta-analysis." Jama 306.9 (2011): 978-988.	Scores derived through consensus after blinded independent reviews by 2 reviewers.	Lee SK	2003	Trauma assessment training with a patient simulator: a prospective, randomized study	Lee SK, et al. Trauma assessment training with a patient simulator: a prospective, randomized study. Journal of Trauma: Injury Infection & Critical Care. 2003; 55:651-7.
2510	Unpublished Dataset Derived From: Cook, David A., et al. "Technology-enhanced simulation for health professions education: a systematic review and meta-analysis." Jama 306.9 (2011): 978-988.	Scores derived through consensus after blinded independent reviews by 2 reviewers.	MacDonald J	2003	Self-assessment in simulation-based surgical skills training	MacDonald J, et al. Self-assessment in simulation-based surgical skills training. Am J Surg. 2003; 185:319-22.
2530	Unpublished Dataset Derived From: Cook, David A., et al. "Technology-enhanced simulation for health professions education: a systematic review and meta-analysis." Jama 306.9 (2011): 978-988.	Scores derived through consensus after blinded independent reviews by 2 reviewers.	Moorthy K	2003	Evaluation of virtual reality bronchoscopy as a learning and assessment tool	Moorthy K, et al. Evaluation of virtual reality bronchoscopy as a learning and assessment tool. Respiration. 2003; 70:195-199.
2538	Unpublished Dataset Derived From: Cook, David A., et al. "Technology-enhanced simulation for health professions education: a systematic review and meta-analysis." Jama 306.9 (2011): 978-988.	Scores derived through consensus after blinded independent reviews by 2 reviewers.	Nackman GB	2003	Effective use of human simulators in surgical education	Nackman GB, et al. Effective use of human simulators in surgical education. J Surg Res. 2003; 115:214-8.
2539	Unpublished Dataset Derived From: Cook, David A., et al. "Technology-enhanced simulation for health professions education: a systematic review and meta-analysis." Jama 306.9 (2011): 978-988.	Scores derived through consensus after blinded independent reviews by 2 reviewers.	Nakajima K	2003	A modular laparoscopic training program for pediatric surgeons	Nakajima K, et al. A modular laparoscopic training program for pediatric surgeons. J Soc Laparoendosc Surg. 2003; 7:33-7.
2543	Unpublished Dataset Derived From: Cook, David A., et al. "Technology-enhanced simulation for health professions education: a systematic review and meta-analysis." Jama 306.9 (2011): 978-988.	Scores derived through consensus after blinded independent reviews by 2 reviewers.	Neumann M	2003	Laparoscopic cholecystectomy. Training on a bio-simulation model with learning success documented using score-cards [German]	Neumann M, et al. Laparoscopic cholecystectomy. Training on a bio-simulation model with learning success documented using score-cards [German]. Chirurg. 2003; 74:208-13.
2542	Unpublished Dataset Derived From: Cook, David A., et al. "Technology-enhanced simulation for health professions education: a systematic review and meta-analysis." Jama 306.9 (2011): 978-988.	Scores derived through consensus after blinded independent reviews by 2 reviewers.	Neumann M	2003	Score card endoscopy: a multicenter study to evaluate learning curves in 1-week courses using the Erlangen Endo-Trainer	Neumann M, et al. Score card endoscopy: a multicenter study to evaluate learning curves in 1-week courses using the Erlangen Endo-Trainer. Endoscopy. 2003; 35:515-20.
7098	Unpublished Dataset Derived From: Cook, David A., et al. "Technology-enhanced simulation for health professions education: a systematic review and meta-analysis." Jama 306.9 (2011): 978-988.	Scores derived through consensus after blinded independent reviews by 2 reviewers.	Neumann M	2003	Scorecard endoscopy: a pilot study to assess basic skills in trainees for upper gastrointestinal endoscopy	Neumann M, et al. Scorecard endoscopy: a pilot study to assess basic skills in trainees for upper gastrointestinal endoscopy. Langenbeck's Archives of Surgery. 2003; 387:386-391.
2551	Unpublished Dataset Derived From: Cook, David A., et al. "Technology-enhanced simulation for health professions education: a systematic review and meta-analysis." Jama 306.9 (2011): 978-988.	Scores derived through consensus after blinded independent reviews by 2 reviewers.	Olympio MA	2003	Failure of simulation training to change residents' management of oesophageal intubation	Olympio MA, et al. Failure of simulation training to change residents' management of oesophageal intubation. Br J Anaesth. 2003; 91:312-8.
13306	Unpublished Dataset Derived From: Cook, David A., et al. "Technology-enhanced simulation for health professions education: a systematic review and meta-analysis." Jama 306.9 (2011): 978-988.	Scores derived through consensus after blinded independent reviews by 2 reviewers.	Oxentenko AS	2003	A multidimensional workshop using human cadavers to teach bedside procedures.	Oxentenko AS, et al. A multidimensional workshop using human cadavers to teach bedside procedures. Teach Learn Med. 2003; 15:127-130.
2562	Unpublished Dataset Derived From: Cook, David A., et al. "Technology-enhanced simulation for health professions education: a systematic review and meta-analysis." Jama 306.9 (2011): 978-988.	Scores derived through consensus after blinded independent reviews by 2 reviewers.	Quinn F	2003	A study comparing the effectiveness of conventional training and virtual reality simulation in the skills acquisition of junior dental students	Quinn F, et al. A study comparing the effectiveness of conventional training and virtual reality simulation in the skills acquisition of junior dental students. Eur J Dent Educ. 2003; 7:164-9.
2563	Unpublished Dataset Derived From: Cook, David A., et al. "Technology-enhanced simulation for health professions education: a systematic review and meta-analysis." Jama 306.9 (2011): 978-988.	Scores derived through consensus after blinded independent reviews by 2 reviewers.	Quinn F	2003	A pilot study comparing the effectiveness of conventional training and virtual reality simulation in the skills acquisition of junior dental students	Quinn F, et al. A pilot study comparing the effectiveness of conventional training and virtual reality simulation in the skills acquisition of junior dental students. Eur J Dent Educ. 2003; 7:13-19.
2594	Unpublished Dataset Derived From: Cook, David A., et al. "Technology-enhanced simulation for health professions education: a systematic review and meta-analysis." Jama 306.9 (2011): 978-988.	Scores derived through consensus after blinded independent reviews by 2 reviewers.	Schijven M	2003	The intercollegiate Basic Surgical Skills Course: laparoscopic skill assessment using the Xitact LS500 laparoscopy simulator	Schijven M, et al. The intercollegiate Basic Surgical Skills Course: laparoscopic skill assessment using the Xitact LS500 laparoscopy simulator. Surg Endosc. 2003; 17:1978-84.
2593	Unpublished Dataset Derived From: Cook, David A., et al. "Technology-enhanced simulation for health professions education: a systematic review and meta-analysis." Jama 306.9 (2011): 978-988.	Scores derived through consensus after blinded independent reviews by 2 reviewers.	Schijven M	2003	Construct validity: experts and novices performing on the Xitact LS500 laparoscopy simulator	Schijven M, et al. Construct validity: experts and novices performing on the Xitact LS500 laparoscopy simulator. Surg Endosc. 2003; 17:803-10.
2621	Unpublished Dataset Derived From: Cook, David A., et al. "Technology-enhanced simulation for health professions education: a systematic review and meta-analysis." Jama 306.9 (2011): 978-988.	Scores derived through consensus after blinded independent reviews by 2 reviewers.	Strom P	2003	Validation and learning in the Procedicus KSA virtual reality surgical simulator: implementing a new safety culture in medical school	Strom P, et al. Validation and learning in the Procedicus KSA virtual reality surgical simulator: implementing a new safety culture in medical school. Surg Endosc. 2003; 17:227-31.
2623	Unpublished Dataset Derived From: Cook, David A., et al. "Technology-enhanced simulation for health professions education: a systematic review and meta-analysis." Jama 306.9 (2011): 978-988.	Scores derived through consensus after blinded independent reviews by 2 reviewers.	Sung WH	2003	The assessment of stability and reliability of a virtual reality-based laparoscopic gynecology simulation system	Sung WH, et al. The assessment of stability and reliability of a virtual reality-based laparoscopic gynecology simulation system. Eur J Gynaecol Oncol. 2003; 24:143-6.
2637	Unpublished Dataset Derived From: Cook, David A., et al. "Technology-enhanced simulation for health professions education: a systematic review and meta-analysis." Jama 306.9 (2011): 978-988.	Scores derived through consensus after blinded independent reviews by 2 reviewers.	von Lubitz DKJE	2003	Transatlantic medical education: preliminary data on distance-based high-fidelity human patient simulation training	von Lubitz DKJE, et al. Transatlantic medical education: preliminary data on distance-based high-fidelity human patient simulation training. Stud Health Technol Inform. 2003; 94:379-85.
2655	Unpublished Dataset Derived From: Cook, David A., et al. "Technology-enhanced simulation for health professions education: a systematic review and meta-analysis." Jama 306.9 (2011): 978-988.	Scores derived through consensus after blinded independent reviews by 2 reviewers.	Wong DT	2003	What is the minimum training required for successful cricothyroidotomy? A study in mannequins	Wong DT, et al. What is the minimum training required for successful cricothyroidotomy? A study in mannequins. Anesthesiology. 2003; 98:349-53.
2702	Unpublished Dataset Derived From: Cook, David A., et al. "Technology-enhanced simulation for health professions education: a systematic review and meta-analysis." Jama 306.9 (2011): 978-988.	Scores derived through consensus after blinded independent reviews by 2 reviewers.	Blum MG	2004	Bronchoscopy simulator effectively prepares junior residents to competently perform basic clinical bronchoscopy	Blum MG, et al. Bronchoscopy simulator effectively prepares junior residents to competently perform basic clinical bronchoscopy. Ann Thorac Surg. 2004; 78:287-291.
2707	Unpublished Dataset Derived From: Cook, David A., et al. "Technology-enhanced simulation for health professions education: a systematic review and meta-analysis." Jama 306.9 (2011): 978-988.	Scores derived through consensus after blinded independent reviews by 2 reviewers.	Boonmak P	2004	Knowledge and skill after brief ACLS training	Boonmak P, et al. Knowledge and skill after brief ACLS training. J_x0006_Med Assoc Thai. 2004; 87:1311-1314.
2715	Unpublished Dataset Derived From: Cook, David A., et al. "Technology-enhanced simulation for health professions education: a systematic review and meta-analysis." Jama 306.9 (2011): 978-988.	Scores derived through consensus after blinded independent reviews by 2 reviewers.	Brunner WC	2004	Laparoscopic virtual reality training: are 30 repetitions enough?	Brunner WC, et al. Laparoscopic virtual reality training: are 30 repetitions enough? J Surg Res. 2004; 122:150-156.
2717	Unpublished Dataset Derived From: Cook, David A., et al. "Technology-enhanced simulation for health professions education: a systematic review and meta-analysis." Jama 306.9 (2011): 978-988.	Scores derived through consensus after blinded independent reviews by 2 reviewers.	Buchanan JA	2004	Experience with virtual reality-based technology in teaching restorative dental procedures	Buchanan JA. Experience with virtual reality-based technology in teaching restorative dental procedures. J Dent Educ. 2004; 68:1258-1265.
2722	Unpublished Dataset Derived From: Cook, David A., et al. "Technology-enhanced simulation for health professions education: a systematic review and meta-analysis." Jama 306.9 (2011): 978-988.	Scores derived through consensus after blinded independent reviews by 2 reviewers.	Canakci V	2004	Effect of handedness on learning subgingival scaling with curettes: a study on manikins	Canakci V, et al. Effect of handedness on learning subgingival scaling with curettes: a study on manikins. Int J Neurosci. 2004; 114:1463-1482.
2738	Unpublished Dataset Derived From: Cook, David A., et al. "Technology-enhanced simulation for health professions education: a systematic review and meta-analysis." Jama 306.9 (2011): 978-988.	Scores derived through consensus after blinded independent reviews by 2 reviewers.	Cuccurullo S	2004	Musculoskeletal injection skills competency in physical medicine and rehabilitation residents: a method for development and assessment	Cuccurullo S, et al. Musculoskeletal injection skills competency in physical medicine and rehabilitation residents: a method for development and assessment. Am J Phys Med Rehabil. 2004; 83:479-485.
2739	Unpublished Dataset Derived From: Cook, David A., et al. "Technology-enhanced simulation for health professions education: a systematic review and meta-analysis." Jama 306.9 (2011): 978-988.	Scores derived through consensus after blinded independent reviews by 2 reviewers.	Curran VR	2004	Evaluation of the effect of a computerized training simulator (ANAKIN) on the retention of neonatal resuscitation skills	Curran VR, et al. Evaluation of the effect of a computerized training simulator (ANAKIN) on the retention of neonatal resuscitation skills. Teach Learn Med. 2004; 16:157-164.
8939	Unpublished Dataset Derived From: Cook, David A., et al. "Technology-enhanced simulation for health professions education: a systematic review and meta-analysis." Jama 306.9 (2011): 978-988.	Scores derived through consensus after blinded independent reviews by 2 reviewers.	Dalley P	2004	The use of high-fidelity human patient simulation and the introduction of new anesthesia delivery systems	Dalley P, et al. The use of high-fidelity human patient simulation and the introduction of new anesthesia delivery systems. Anesth Analg. 2004; 99:1737-1741.
2746	Unpublished Dataset Derived From: Cook, David A., et al. "Technology-enhanced simulation for health professions education: a systematic review and meta-analysis." Jama 306.9 (2011): 978-988.	Scores derived through consensus after blinded independent reviews by 2 reviewers.	Dayal R	2004	Computer simulation as a component of catheter-based training	Dayal R, et al. Computer simulation as a component of catheter-based training. J Vasc Surg. 2004; 40:1112-1117.
2750	Unpublished Dataset Derived From: Cook, David A., et al. "Technology-enhanced simulation for health professions education: a systematic review and meta-analysis." Jama 306.9 (2011): 978-988.	Scores derived through consensus after blinded independent reviews by 2 reviewers.	Deering S	2004	Improving resident competency in the management of shoulder dystocia with simulation training	Deering S, et al. Improving resident competency in the management of shoulder dystocia with simulation training. Obstet Gynecol. 2004; 103:1224-1228.
2752	Unpublished Dataset Derived From: Cook, David A., et al. "Technology-enhanced simulation for health professions education: a systematic review and meta-analysis." Jama 306.9 (2011): 978-988.	Scores derived through consensus after blinded independent reviews by 2 reviewers.	Di Giulio E	2004	Training with a computer-based simulator achieves basic manual skills required for upper endoscopy: a randomized controlled trial	Di Giulio E, et al. Training with a computer-based simulator achieves basic manual skills required for upper endoscopy: a randomized controlled trial. Gastrointest Endosc. 2004; 60:196-200.
2768	Unpublished Dataset Derived From: Cook, David A., et al. "Technology-enhanced simulation for health professions education: a systematic review and meta-analysis." Jama 306.9 (2011): 978-988.	Scores derived through consensus after blinded independent reviews by 2 reviewers.	Eversbusch A	2004	Learning curves and impact of psychomotor training on performance in simulated colonoscopy: a randomized trial using a virtual reality endoscopy trainer	Eversbusch A, et al. Learning curves and impact of psychomotor training on performance in simulated colonoscopy: a randomized trial using a virtual reality endoscopy trainer. Surg Endosc. 2004; 18:1514-1518.
2783	Unpublished Dataset Derived From: Cook, David A., et al. "Technology-enhanced simulation for health professions education: a systematic review and meta-analysis." Jama 306.9 (2011): 978-988.	Scores derived through consensus after blinded independent reviews by 2 reviewers.	Fried GM	2004	Proving the value of simulation in laparoscopic surgery	Fried GM, et al. Proving the value of simulation in laparoscopic surgery. Ann Surg. 2004; 240:518-525.
2796	Unpublished Dataset Derived From: Cook, David A., et al. "Technology-enhanced simulation for health professions education: a systematic review and meta-analysis." Jama 306.9 (2011): 978-988.	Scores derived through consensus after blinded independent reviews by 2 reviewers.	Gobbi M	2004	Virtual Interactive Practice™: a strategy to enhance learning and competence in health care students	Gobbi M, et al. Virtual Interactive Practice™: a strategy to enhance learning and competence in health care students. Stud Health Technol Inform. 2004; 107(Pt 2):874-878.
2800	Unpublished Dataset Derived From: Cook, David A., et al. "Technology-enhanced simulation for health professions education: a systematic review and meta-analysis." Jama 306.9 (2011): 978-988.	Scores derived through consensus after blinded independent reviews by 2 reviewers.	Grantcharov TP	2004	Randomized clinical trial of virtual reality simulation for laparoscopic skills training	Grantcharov TP, et al. Randomized clinical trial of virtual reality simulation for laparoscopic skills training. Br J Surg. 2004; 91:146-150.
2804	Unpublished Dataset Derived From: Cook, David A., et al. "Technology-enhanced simulation for health professions education: a systematic review and meta-analysis." Jama 306.9 (2011): 978-988.	Scores derived through consensus after blinded independent reviews by 2 reviewers.	Grober ED	2004	The educational impact of bench model fidelity on the acquisition of technical skill: the use of clinically relevant outcome measures	Grober ED, et al. The educational impact of bench model fidelity on the acquisition of technical skill: the use of clinically relevant outcome measures. Ann Surg. 2004; 240:374-381.
2805	Unpublished Dataset Derived From: Cook, David A., et al. "Technology-enhanced simulation for health professions education: a systematic review and meta-analysis." Jama 306.9 (2011): 978-988.	Scores derived through consensus after blinded independent reviews by 2 reviewers.	Grober ED	2004	Laboratory based training in urological microsurgery with bench model simulators: a randomized controlled trial evaluating the durability of technical skill	Grober ED, et al. Laboratory based training in urological microsurgery with bench model simulators: a randomized controlled trial evaluating the durability of technical skill. J Urol. 2004; 172:378-381.
2819	Unpublished Dataset Derived From: Cook, David A., et al. "Technology-enhanced simulation for health professions education: a systematic review and meta-analysis." Jama 306.9 (2011): 978-988.	Scores derived through consensus after blinded independent reviews by 2 reviewers.	Hariri S	2004	Evaluation of a surgical simulator for learning clinical anatomy	Hariri S, et al. Evaluation of a surgical simulator for learning clinical anatomy. Med Educ. 2004; 38:896-902.
2830	Unpublished Dataset Derived From: Cook, David A., et al. "Technology-enhanced simulation for health professions education: a systematic review and meta-analysis." Jama 306.9 (2011): 978-988.	Scores derived through consensus after blinded independent reviews by 2 reviewers.	Hernandez JD	2004	Qualitative and quantitative analysis of the learning curve of a simulated surgical task on the da Vinci system	Hernandez JD, et al. Qualitative and quantitative analysis of the learning curve of a simulated surgical task on the da Vinci system. Surg Endosc. 2004; 18:372-378.
2832	Unpublished Dataset Derived From: Cook, David A., et al. "Technology-enhanced simulation for health professions education: a systematic review and meta-analysis." Jama 306.9 (2011): 978-988.	Scores derived through consensus after blinded independent reviews by 2 reviewers.	Hochberger J	2004	The compact Erlangen Active Simulator for Interventional Endoscopy: a prospective comparison in structured team-training courses on 'endoscopic hemostasis' for doctors and nurses ...	Hochberger J, et al. The compact Erlangen Active Simulator for Interventional Endoscopy: a prospective comparison in structured team-training courses on 'endoscopic hemostasis' for doctors and nurses ... Scand J Gastroenterol. 2004; 39:895-902.
2841	Unpublished Dataset Derived From: Cook, David A., et al. "Technology-enhanced simulation for health professions education: a systematic review and meta-analysis." Jama 306.9 (2011): 978-988.	Scores derived through consensus after blinded independent reviews by 2 reviewers.	Hsu JH	2004	Use of computer simulation for determining endovascular skill levels in a carotid stenting model	Hsu JH, et al. Use of computer simulation for determining endovascular skill levels in a carotid stenting model. J Vasc Surg. 2004; 40:1118-1125.
2848	Unpublished Dataset Derived From: Cook, David A., et al. "Technology-enhanced simulation for health professions education: a systematic review and meta-analysis." Jama 306.9 (2011): 978-988.	Scores derived through consensus after blinded independent reviews by 2 reviewers.	Jacomides L	2004	Use of a virtual reality simulator for ureteroscopy training	Jacomides L, et al. Use of a virtual reality simulator for ureteroscopy training. J Urol. 2004; 171:320-3.
2849	Unpublished Dataset Derived From: Cook, David A., et al. "Technology-enhanced simulation for health professions education: a systematic review and meta-analysis." Jama 306.9 (2011): 978-988.	Scores derived through consensus after blinded independent reviews by 2 reviewers.	Jasinevicius TR	2004	An evaluation of two dental simulation systems: virtual reality versus contemporary non-computer-assisted	Jasinevicius TR, et al. An evaluation of two dental simulation systems: virtual reality versus contemporary non-computer-assisted. J Dent Educ. 2004; 68:1151-62.
2850	Unpublished Dataset Derived From: Cook, David A., et al. "Technology-enhanced simulation for health professions education: a systematic review and meta-analysis." Jama 306.9 (2011): 978-988.	Scores derived through consensus after blinded independent reviews by 2 reviewers.	Jensen A	2004	Short-term sleep deficits do not adversely affect acquisition of laparoscopic skills in a laboratory setting	Jensen A, et al. Short-term sleep deficits do not adversely affect acquisition of laparoscopic skills in a laboratory setting. Surg Endosc. 2004; 18:948-53.
2852	Unpublished Dataset Derived From: Cook, David A., et al. "Technology-enhanced simulation for health professions education: a systematic review and meta-analysis." Jama 306.9 (2011): 978-988.	Scores derived through consensus after blinded independent reviews by 2 reviewers.	Johnson E	2004	Evaluating instruction of medical students with a haptic surgical simulator: the importance of coordinating students' perspectives	Johnson E, et al. Evaluating instruction of medical students with a haptic surgical simulator: the importance of coordinating students' perspectives. J Information Technol in Healthc. 2004; 2:155-163.
2860	Unpublished Dataset Derived From: Cook, David A., et al. "Technology-enhanced simulation for health professions education: a systematic review and meta-analysis." Jama 306.9 (2011): 978-988.	Scores derived through consensus after blinded independent reviews by 2 reviewers.	Kim HK	2004	Virtual-reality-based laparoscopic surgical training: the role of simulation fidelity in haptic feedback	Kim HK, et al. Virtual-reality-based laparoscopic surgical training: the role of simulation fidelity in haptic feedback. Comput Aided Surg. 2004; 9:227-34.
2864	Unpublished Dataset Derived From: Cook, David A., et al. "Technology-enhanced simulation for health professions education: a systematic review and meta-analysis." Jama 306.9 (2011): 978-988.	Scores derived through consensus after blinded independent reviews by 2 reviewers.	Kopka A	2004	Cricoid pressure: a simple, yet effective biofeedback trainer	Kopka A, et al. Cricoid pressure: a simple, yet effective biofeedback trainer. Eur J Anaesthesiol. 2004; 21:443-7.
2886	Unpublished Dataset Derived From: Cook, David A., et al. "Technology-enhanced simulation for health professions education: a systematic review and meta-analysis." Jama 306.9 (2011): 978-988.	Scores derived through consensus after blinded independent reviews by 2 reviewers.	LeBlanc VR	2004	A preliminary study in using virtual reality to train dental students	LeBlanc VR, et al. A preliminary study in using virtual reality to train dental students. J Dent Educ. 2004; 68:378-83.
9008	Unpublished Dataset Derived From: Cook, David A., et al. "Technology-enhanced simulation for health professions education: a systematic review and meta-analysis." Jama 306.9 (2011): 978-988.	Scores derived through consensus after blinded independent reviews by 2 reviewers.	Mahmood T	2004	The learning curve for a colonoscopy simulator in the absence of any feedback: No feedback, no learning	Mahmood T, et al. The learning curve for a colonoscopy simulator in the absence of any feedback: No feedback, no learning. Surg Endosc. 2004; 18:1224-1230.
2914	Unpublished Dataset Derived From: Cook, David A., et al. "Technology-enhanced simulation for health professions education: a systematic review and meta-analysis." Jama 306.9 (2011): 978-988.	Scores derived through consensus after blinded independent reviews by 2 reviewers.	Martin KM	2004	Effective nonanatomical endoscopy training produces clinical airway endoscopy proficiency	Martin KM, et al. Effective nonanatomical endoscopy training produces clinical airway endoscopy proficiency. Anesth Analg. 2004; 99:938-44.
2916	Unpublished Dataset Derived From: Cook, David A., et al. "Technology-enhanced simulation for health professions education: a systematic review and meta-analysis." Jama 306.9 (2011): 978-988.	Scores derived through consensus after blinded independent reviews by 2 reviewers.	Maul H	2004	Ultrasound simulators: experience with the SonoTrainer and comparative review of other training systems	Maul H, et al. Ultrasound simulators: experience with the SonoTrainer and comparative review of other training systems. Ultrasound Obstet Gynecol. 2004; 24:581-5.
2918	Unpublished Dataset Derived From: Cook, David A., et al. "Technology-enhanced simulation for health professions education: a systematic review and meta-analysis." Jama 306.9 (2011): 978-988.	Scores derived through consensus after blinded independent reviews by 2 reviewers.	Mayo PH	2004	Achieving house staff competence in emergency airway management: Results of a teaching program using a computerized patient simulator	Mayo PH, et al. Achieving house staff competence in emergency airway management: Results of a teaching program using a computerized patient simulator. Crit Care Med. 2004; 32:2422-7.
13102	Unpublished Dataset Derived From: Cook, David A., et al. "Technology-enhanced simulation for health professions education: a systematic review and meta-analysis." Jama 306.9 (2011): 978-988.	Scores derived through consensus after blinded independent reviews by 2 reviewers.	Molinas CR	2004	The rabbit nephrectomy model for training in laparoscopic surgery	Molinas CR, et al. The rabbit nephrectomy model for training in laparoscopic surgery. Hum Reprod. 2004; 19:185-190.
2933	Unpublished Dataset Derived From: Cook, David A., et al. "Technology-enhanced simulation for health professions education: a systematic review and meta-analysis." Jama 306.9 (2011): 978-988.	Scores derived through consensus after blinded independent reviews by 2 reviewers.	Mugford B	2004	Simulation training in emergency medicine: an important need for primary care training	Mugford B, et al. Simulation training in emergency medicine: an important need for primary care training. Aust Fam Physician. 2004; 33:279-80.
2935	Unpublished Dataset Derived From: Cook, David A., et al. "Technology-enhanced simulation for health professions education: a systematic review and meta-analysis." Jama 306.9 (2011): 978-988.	Scores derived through consensus after blinded independent reviews by 2 reviewers.	Munz Y	2004	Laparoscopic virtual reality and box trainers: is one superior to the other?	Munz Y, et al. Laparoscopic virtual reality and box trainers: is one superior to the other? Surg Endosc. 2004; 18:485-94.
2948	Unpublished Dataset Derived From: Cook, David A., et al. "Technology-enhanced simulation for health professions education: a systematic review and meta-analysis." Jama 306.9 (2011): 978-988.	Scores derived through consensus after blinded independent reviews by 2 reviewers.	Ngo A-V	2004	Cranial suture simulator for ultrasound diagnosis of craniosynostosis	Ngo A-V, et al. Cranial suture simulator for ultrasound diagnosis of craniosynostosis. Pediatr Radiol. 2004; 34:535-40.
2952	Unpublished Dataset Derived From: Cook, David A., et al. "Technology-enhanced simulation for health professions education: a systematic review and meta-analysis." Jama 306.9 (2011): 978-988.	Scores derived through consensus after blinded independent reviews by 2 reviewers.	Nishida M	2004	Training in tooth preparation utilizing a support system	Nishida M, et al. Training in tooth preparation utilizing a support system. J Oral Rehabil. 2004; 31:149-154.
3011	Unpublished Dataset Derived From: Cook, David A., et al. "Technology-enhanced simulation for health professions education: a systematic review and meta-analysis." Jama 306.9 (2011): 978-988.	Scores derived through consensus after blinded independent reviews by 2 reviewers.	Rossi JV	2004	Virtual vitreoretinal surgical simulator as a training tool	Rossi JV, et al. Virtual vitreoretinal surgical simulator as a training tool. Retina. 2004; 24:231-6.
3015	Unpublished Dataset Derived From: Cook, David A., et al. "Technology-enhanced simulation for health professions education: a systematic review and meta-analysis." Jama 306.9 (2011): 978-988.	Scores derived through consensus after blinded independent reviews by 2 reviewers.	Rulli F	2004	Teaching subfascial perforator veins surgery: survey on a 2-day hands-on course	Rulli F, et al. Teaching subfascial perforator veins surgery: survey on a 2-day hands-on course. ANZ J Surg. 2004; 74:1116-9.
3016	Unpublished Dataset Derived From: Cook, David A., et al. "Technology-enhanced simulation for health professions education: a systematic review and meta-analysis." Jama 306.9 (2011): 978-988.	Scores derived through consensus after blinded independent reviews by 2 reviewers.	Rumball C	2004	Endotracheal intubation and esophageal tracheal Combitube insertion by regular ambulance attendants: a comparative trial	Rumball C, et al. Endotracheal intubation and esophageal tracheal Combitube insertion by regular ambulance attendants: a comparative trial. Prehosp Emerg Care. 2004; 8:15-22.
3036	Unpublished Dataset Derived From: Cook, David A., et al. "Technology-enhanced simulation for health professions education: a systematic review and meta-analysis." Jama 306.9 (2011): 978-988.	Scores derived through consensus after blinded independent reviews by 2 reviewers.	Sedlack RE	2004	Computer simulator training enhances the competency of gastroenterology fellows at colonoscopy: results of a pilot study	Sedlack RE, et al. Computer simulator training enhances the competency of gastroenterology fellows at colonoscopy: results of a pilot study. Am J Gastroenterol. 2004; 99:33-7.
3037	Unpublished Dataset Derived From: Cook, David A., et al. "Technology-enhanced simulation for health professions education: a systematic review and meta-analysis." Jama 306.9 (2011): 978-988.	Scores derived through consensus after blinded independent reviews by 2 reviewers.	Sedlack RE	2004	Computer simulation training enhances patient comfort during endoscopy	Sedlack RE, et al. Computer simulation training enhances patient comfort during endoscopy. Clin Gastroenterol Hepatol. 2004; 2:348-52.
3040	Unpublished Dataset Derived From: Cook, David A., et al. "Technology-enhanced simulation for health professions education: a systematic review and meta-analysis." Jama 306.9 (2011): 978-988.	Scores derived through consensus after blinded independent reviews by 2 reviewers.	Shapiro MJ	2004	Simulation based teamwork training for emergency department staff: does it improve clinical team performance when added to an existing didactic teamwork curriculum?	Shapiro MJ, et al. Simulation based teamwork training for emergency department staff: does it improve clinical team performance when added to an existing didactic teamwork curriculum? Qual Saf Health Care. 2004; 13:417-21.
3044	Unpublished Dataset Derived From: Cook, David A., et al. "Technology-enhanced simulation for health professions education: a systematic review and meta-analysis." Jama 306.9 (2011): 978-988.	Scores derived through consensus after blinded independent reviews by 2 reviewers.	Sites BD	2004	The learning curve associated with a simulated ultrasound-guided interventional task by inexperienced anesthesia residents	Sites BD, et al. The learning curve associated with a simulated ultrasound-guided interventional task by inexperienced anesthesia residents. Reg Anesth Pain Med. 2004; 29:544-8.
3054	Unpublished Dataset Derived From: Cook, David A., et al. "Technology-enhanced simulation for health professions education: a systematic review and meta-analysis." Jama 306.9 (2011): 978-988.	Scores derived through consensus after blinded independent reviews by 2 reviewers.	Srivastava S	2004	Initial evaluation of a shoulder arthroscopy simulator: Establishing construct validity	Srivastava S, et al. Initial evaluation of a shoulder arthroscopy simulator: Establishing construct validity. J Shoulder Elbow Surg. 2004; 13:196-205.
3055	Unpublished Dataset Derived From: Cook, David A., et al. "Technology-enhanced simulation for health professions education: a systematic review and meta-analysis." Jama 306.9 (2011): 978-988.	Scores derived through consensus after blinded independent reviews by 2 reviewers.	St. Pierre M	2004	Simulator-based modular human factor training in anesthesiology. Concept and results of the module "Communication and Team Cooperation" [German]	St. Pierre M, et al. Simulator-based modular human factor training in anesthesiology. Concept and results of the module "Communication and Team Cooperation" [German]. Anaesthesist. 2004; 53:144-52.
3059	Unpublished Dataset Derived From: Cook, David A., et al. "Technology-enhanced simulation for health professions education: a systematic review and meta-analysis." Jama 306.9 (2011): 978-988.	Scores derived through consensus after blinded independent reviews by 2 reviewers.	Strom P	2004	Training in tasks with different visual-spatial components does not improve virtual arthroscopy performance	Strom P, et al. Training in tasks with different visual-spatial components does not improve virtual arthroscopy performance. Surg Endosc. 2004; 18:115-20.
3073	Unpublished Dataset Derived From: Cook, David A., et al. "Technology-enhanced simulation for health professions education: a systematic review and meta-analysis." Jama 306.9 (2011): 978-988.	Scores derived through consensus after blinded independent reviews by 2 reviewers.	Tillander B	2004	A virtual reality trauma simulator	Tillander B, et al. A virtual reality trauma simulator. Med Teach. 2004; 26:189-91.
3078	Unpublished Dataset Derived From: Cook, David A., et al. "Technology-enhanced simulation for health professions education: a systematic review and meta-analysis." Jama 306.9 (2011): 978-988.	Scores derived through consensus after blinded independent reviews by 2 reviewers.	Uribe JI	2004	Learning curves, acquisition, and retention of skills trained with the endoscopic sinus surgery simulator	Uribe JI, et al. Learning curves, acquisition, and retention of skills trained with the endoscopic sinus surgery simulator. Am J Rhinol. 2004; 18:87-92.
13107	Unpublished Dataset Derived From: Cook, David A., et al. "Technology-enhanced simulation for health professions education: a systematic review and meta-analysis." Jama 306.9 (2011): 978-988.	Scores derived through consensus after blinded independent reviews by 2 reviewers.	Velmahos GC	2004	Cognitive task analysis for teaching technical skills in an inanimate surgical skills laboratory	Velmahos GC, et al. Cognitive task analysis for teaching technical skills in an inanimate surgical skills laboratory. The American Journal of Surgery. 2004; 187:114-119.
3092	Unpublished Dataset Derived From: Cook, David A., et al. "Technology-enhanced simulation for health professions education: a systematic review and meta-analysis." Jama 306.9 (2011): 978-988.	Scores derived through consensus after blinded independent reviews by 2 reviewers.	Weller J	2004	Simulation-based training to improve acute care skills in medical undergraduates	Weller J, et al. Simulation-based training to improve acute care skills in medical undergraduates. N Z Med J. 2004; 117:U1119.
9106	Unpublished Dataset Derived From: Cook, David A., et al. "Technology-enhanced simulation for health professions education: a systematic review and meta-analysis." Jama 306.9 (2011): 978-988.	Scores derived through consensus after blinded independent reviews by 2 reviewers.	Agrò F	2005	The Dexter® Endoscopic Dexterity Trainer improves fibreoptic bronchoscopy skills: preliminary observations	Agrò F, et al. The Dexter® Endoscopic Dexterity Trainer improves fibreoptic bronchoscopy skills: preliminary observations. Can J Anaesth. 2005; 52:215.
3113	Unpublished Dataset Derived From: Cook, David A., et al. "Technology-enhanced simulation for health professions education: a systematic review and meta-analysis." Jama 306.9 (2011): 978-988.	Scores derived through consensus after blinded independent reviews by 2 reviewers.	Ahlberg G	2005	Virtual reality colonoscopy simulation: a compulsory practice for the future colonoscopist?	Ahlberg G, et al. Virtual reality colonoscopy simulation: a compulsory practice for the future colonoscopist? Endoscopy. 2005; 37:1198-1204.
3131	Unpublished Dataset Derived From: Cook, David A., et al. "Technology-enhanced simulation for health professions education: a systematic review and meta-analysis." Jama 306.9 (2011): 978-988.	Scores derived through consensus after blinded independent reviews by 2 reviewers.	Backstein D	2005	Effectiveness of repeated video feedback in the acquisition of a surgical technical skill	Backstein D, et al. Effectiveness of repeated video feedback in the acquisition of a surgical technical skill. Can J Surg. 2005; 48:195-200.
7456	Unpublished Dataset Derived From: Cook, David A., et al. "Technology-enhanced simulation for health professions education: a systematic review and meta-analysis." Jama 306.9 (2011): 978-988.	Scores derived through consensus after blinded independent reviews by 2 reviewers.	Baillie S	2005	Validation of a bovine rectal palpation simulator for training veterinary students	Baillie S, et al. Validation of a bovine rectal palpation simulator for training veterinary students. Stud Health Technol Inform. 2005; 111:33-36.
3136	Unpublished Dataset Derived From: Cook, David A., et al. "Technology-enhanced simulation for health professions education: a systematic review and meta-analysis." Jama 306.9 (2011): 978-988.	Scores derived through consensus after blinded independent reviews by 2 reviewers.	Barsuk D	2005	Using advanced simulation for recognition and correction of gaps in airway and breathing management skills in prehospital trauma care	Barsuk D, et al. Using advanced simulation for recognition and correction of gaps in airway and breathing management skills in prehospital trauma care. Anesth Analg. 2005; 100:803-809.
3139	Unpublished Dataset Derived From: Cook, David A., et al. "Technology-enhanced simulation for health professions education: a systematic review and meta-analysis." Jama 306.9 (2011): 978-988.	Scores derived through consensus after blinded independent reviews by 2 reviewers.	Bathalon S	2005	Cognitive skills analysis, kinesiology, and mental imagery in the acquisition of surgical skills	Bathalon S, et al. Cognitive skills analysis, kinesiology, and mental imagery in the acquisition of surgical skills. J Otolaryngol. 2005; 34:328-32.
9126	Unpublished Dataset Derived From: Cook, David A., et al. "Technology-enhanced simulation for health professions education: a systematic review and meta-analysis." Jama 306.9 (2011): 978-988.	Scores derived through consensus after blinded independent reviews by 2 reviewers.	Blum RH	2005	A method for measuring the effectiveness of simulation-based team training for improving communication skills	Blum RH, et al. A method for measuring the effectiveness of simulation-based team training for improving communication skills. Anesth Analg. 2005; 100:1375-1380.
3155	Unpublished Dataset Derived From: Cook, David A., et al. "Technology-enhanced simulation for health professions education: a systematic review and meta-analysis." Jama 306.9 (2011): 978-988.	Scores derived through consensus after blinded independent reviews by 2 reviewers.	Bowyer CM	2005	Validation of SimPL -- a simulator for diagnostic peritoneal lavage training	Bowyer CM, et al. Validation of SimPL -- a simulator for diagnostic peritoneal lavage training. Stud Health Technol Inform. 2005; 111:64-67.
3156	Unpublished Dataset Derived From: Cook, David A., et al. "Technology-enhanced simulation for health professions education: a systematic review and meta-analysis." Jama 306.9 (2011): 978-988.	Scores derived through consensus after blinded independent reviews by 2 reviewers.	Bowyer MW	2005	Teaching intravenous cannulation to medical students: comparative analysis of two simulators and two traditional educational approaches	Bowyer MW, et al. Teaching intravenous cannulation to medical students: comparative analysis of two simulators and two traditional educational approaches. Stud Health Technol Inform. 2005; 111:57-63.
3157	Unpublished Dataset Derived From: Cook, David A., et al. "Technology-enhanced simulation for health professions education: a systematic review and meta-analysis." Jama 306.9 (2011): 978-988.	Scores derived through consensus after blinded independent reviews by 2 reviewers.	Brehmer M	2005	Training on bench models improves dexterity in ureteroscopy	Brehmer M, et al. Training on bench models improves dexterity in ureteroscopy. Eur Urol. 2005; 48:458-463.
3175	Unpublished Dataset Derived From: Cook, David A., et al. "Technology-enhanced simulation for health professions education: a systematic review and meta-analysis." Jama 306.9 (2011): 978-988.	Scores derived through consensus after blinded independent reviews by 2 reviewers.	Cimrin AH	2005	A model of standardized training in basic life support skills of emergency medicine residents	Cimrin AH, et al. A model of standardized training in basic life support skills of emergency medicine residents. Adv Ther. 2005; 22:10-18.
3197	Unpublished Dataset Derived From: Cook, David A., et al. "Technology-enhanced simulation for health professions education: a systematic review and meta-analysis." Jama 306.9 (2011): 978-988.	Scores derived through consensus after blinded independent reviews by 2 reviewers.	DeVita MA	2005	Improving medical emergency team (MET) performance using a novel curriculum and a computerized human patient simulator	DeVita MA, et al. Improving medical emergency team (MET) performance using a novel curriculum and a computerized human patient simulator. Qual Saf Health Care. 2005; 14:326-331.
3204	Unpublished Dataset Derived From: Cook, David A., et al. "Technology-enhanced simulation for health professions education: a systematic review and meta-analysis." Jama 306.9 (2011): 978-988.	Scores derived through consensus after blinded independent reviews by 2 reviewers.	Donnon T	2005	Impact of cognitive imaging and sex differences on the development of laparoscopic suturing skills	Donnon T, et al. Impact of cognitive imaging and sex differences on the development of laparoscopic suturing skills. Can J Surg. 2005; 48:387-393.
3206	Unpublished Dataset Derived From: Cook, David A., et al. "Technology-enhanced simulation for health professions education: a systematic review and meta-analysis." Jama 306.9 (2011): 978-988.	Scores derived through consensus after blinded independent reviews by 2 reviewers.	Dubrowski A	2005	The influence of practice schedules in the learning of a complex bone-plating surgical task	Dubrowski A, et al. The influence of practice schedules in the learning of a complex bone-plating surgical task. Am J Surg. 2005; 190:359-363.
3215	Unpublished Dataset Derived From: Cook, David A., et al. "Technology-enhanced simulation for health professions education: a systematic review and meta-analysis." Jama 306.9 (2011): 978-988.	Scores derived through consensus after blinded independent reviews by 2 reviewers.	Enebo B	2005	Experience and practice organization in learning a simulated high-velocity low-amplitude task	Enebo B, et al. Experience and practice organization in learning a simulated high-velocity low-amplitude task. J Manipulative Physiol Ther. 2005; 28:33-43.
7136	Unpublished Dataset Derived From: Cook, David A., et al. "Technology-enhanced simulation for health professions education: a systematic review and meta-analysis." Jama 306.9 (2011): 978-988.	Scores derived through consensus after blinded independent reviews by 2 reviewers.	Gaarder C	2005	Advanced surgical trauma care training with a live porcine model	Gaarder C, et al. Advanced surgical trauma care training with a live porcine model. Injury. 2005; 36:718-724.
3240	Unpublished Dataset Derived From: Cook, David A., et al. "Technology-enhanced simulation for health professions education: a systematic review and meta-analysis." Jama 306.9 (2011): 978-988.	Scores derived through consensus after blinded independent reviews by 2 reviewers.	Gerling GJ	2005	Augmented, pulsating tactile feedback facilitates simulator training of clinical breast examinations	Gerling GJ, et al. Augmented, pulsating tactile feedback facilitates simulator training of clinical breast examinations. Hum Factors. 2005; 47:670-681.
3257	Unpublished Dataset Derived From: Cook, David A., et al. "Technology-enhanced simulation for health professions education: a systematic review and meta-analysis." Jama 306.9 (2011): 978-988.	Scores derived through consensus after blinded independent reviews by 2 reviewers.	Hall RE	2005	Human patient simulation is effective for teaching paramedic students endotracheal intubation	Hall RE, et al. Human patient simulation is effective for teaching paramedic students endotracheal intubation. Acad Emerg Med. 2005; 12:850-855.
3263	Unpublished Dataset Derived From: Cook, David A., et al. "Technology-enhanced simulation for health professions education: a systematic review and meta-analysis." Jama 306.9 (2011): 978-988.	Scores derived through consensus after blinded independent reviews by 2 reviewers.	Hance J	2005	Assessment of psychomotor skills acquisition during laparoscopic cholecystectomy courses	Hance J, et al. Assessment of psychomotor skills acquisition during laparoscopic cholecystectomy courses. Am J Surg. 2005; 190:507-511.
3267	Unpublished Dataset Derived From: Cook, David A., et al. "Technology-enhanced simulation for health professions education: a systematic review and meta-analysis." Jama 306.9 (2011): 978-988.	Scores derived through consensus after blinded independent reviews by 2 reviewers.	Hassan I	2005	A virtual reality simulator for objective assessment of surgeons' laparoscopic skill [German]	Hassan I, et al. A virtual reality simulator for objective assessment of surgeons' laparoscopic skill [German]. Chirurg. 2005; 76:151-156.
3277	Unpublished Dataset Derived From: Cook, David A., et al. "Technology-enhanced simulation for health professions education: a systematic review and meta-analysis." Jama 306.9 (2011): 978-988.	Scores derived through consensus after blinded independent reviews by 2 reviewers.	Hochberger J	2005	Training with the compactEASIE biologic endoscopy simulator significantly improves hemostatic technical skill of gastroenterology fellows: a randomized controlled comparison ...	Hochberger J, et al. Training with the compactEASIE biologic endoscopy simulator significantly improves hemostatic technical skill of gastroenterology fellows: a randomized controlled comparison ... Gastrointest Endosc. 2005; 61:204-215.
3299	Unpublished Dataset Derived From: Cook, David A., et al. "Technology-enhanced simulation for health professions education: a systematic review and meta-analysis." Jama 306.9 (2011): 978-988.	Scores derived through consensus after blinded independent reviews by 2 reviewers.	Kallstrom R	2005	Use of a virtual reality, real-time, simulation model for the training of urologists in transurethral resection of the prostate	Kallstrom R, et al. Use of a virtual reality, real-time, simulation model for the training of urologists in transurethral resection of the prostate. Scand J Urol Nephrol. 2005; 39:313-20.
3303	Unpublished Dataset Derived From: Cook, David A., et al. "Technology-enhanced simulation for health professions education: a systematic review and meta-analysis." Jama 306.9 (2011): 978-988.	Scores derived through consensus after blinded independent reviews by 2 reviewers.	Kiesslich R	2005	Combined simulation training: a new concept and workshop is useful for crisis management in gastrointestinal endoscopy [German]	Kiesslich R, et al. Combined simulation training: a new concept and workshop is useful for crisis management in gastrointestinal endoscopy [German]. Z Gastroenterol. 2005; 43:1031-9.
13111	Unpublished Dataset Derived From: Cook, David A., et al. "Technology-enhanced simulation for health professions education: a systematic review and meta-analysis." Jama 306.9 (2011): 978-988.	Scores derived through consensus after blinded independent reviews by 2 reviewers.	Kirlum HJ	2005	Advanced paediatric laparoscopic surgery: repetitive training in a rabbit model provides superior skills for live operations	Kirlum HJ, et al. Advanced paediatric laparoscopic surgery: repetitive training in a rabbit model provides superior skills for live operations. Eur J Pediatr Surg. 2005; 15:149-152.
3310	Unpublished Dataset Derived From: Cook, David A., et al. "Technology-enhanced simulation for health professions education: a systematic review and meta-analysis." Jama 306.9 (2011): 978-988.	Scores derived through consensus after blinded independent reviews by 2 reviewers.	Knoll T	2005	Validation of computer-based training in ureterorenoscopy	Knoll T, et al. Validation of computer-based training in ureterorenoscopy. BJU Int. 2005; 95:1276-9.
3314	Unpublished Dataset Derived From: Cook, David A., et al. "Technology-enhanced simulation for health professions education: a systematic review and meta-analysis." Jama 306.9 (2011): 978-988.	Scores derived through consensus after blinded independent reviews by 2 reviewers.	Kopka A	2005	The 50 ml syringe training aid should be utilized immediately before cricoid pressure application	Kopka A, et al. The 50 ml syringe training aid should be utilized immediately before cricoid pressure application. Eur J Emerg Med. 2005; 12:155-8.
3316	Unpublished Dataset Derived From: Cook, David A., et al. "Technology-enhanced simulation for health professions education: a systematic review and meta-analysis." Jama 306.9 (2011): 978-988.	Scores derived through consensus after blinded independent reviews by 2 reviewers.	Korndorffer JR, Jr.	2005	Simulator training for laparoscopic suturing using performance goals translates to the operating room	Korndorffer JR, Jr., et al. Simulator training for laparoscopic suturing using performance goals translates to the operating room. J Am Coll Surg. 2005; 201:23-9.
3317	Unpublished Dataset Derived From: Cook, David A., et al. "Technology-enhanced simulation for health professions education: a systematic review and meta-analysis." Jama 306.9 (2011): 978-988.	Scores derived through consensus after blinded independent reviews by 2 reviewers.	Korndorffer JR, Jr.	2005	Development and transferability of a cost-effective laparoscopic camera navigation simulator	Korndorffer JR, Jr., et al. Development and transferability of a cost-effective laparoscopic camera navigation simulator. Surg Endosc. 2005; 19:161-7.
3338	Unpublished Dataset Derived From: Cook, David A., et al. "Technology-enhanced simulation for health professions education: a systematic review and meta-analysis." Jama 306.9 (2011): 978-988.	Scores derived through consensus after blinded independent reviews by 2 reviewers.	Lehmann KS	2005	A prospective randomized study to test the transfer of basic psychomotor skills from virtual reality to physical reality in a comparable training setting	Lehmann KS, et al. A prospective randomized study to test the transfer of basic psychomotor skills from virtual reality to physical reality in a comparable training setting. Ann Surg. 2005; 241:442-9.
7145	Unpublished Dataset Derived From: Cook, David A., et al. "Technology-enhanced simulation for health professions education: a systematic review and meta-analysis." Jama 306.9 (2011): 978-988.	Scores derived through consensus after blinded independent reviews by 2 reviewers.	Lentz GM	2005	A six-year study of surgical teaching and skills evaluation for obstetric/gynecologic residents in porcine and inanimate surgical models	Lentz GM, et al. A six-year study of surgical teaching and skills evaluation for obstetric/gynecologic residents in porcine and inanimate surgical models. Am J Obstet Gynecol. 2005; 193:2056-2061.
3340	Unpublished Dataset Derived From: Cook, David A., et al. "Technology-enhanced simulation for health professions education: a systematic review and meta-analysis." Jama 306.9 (2011): 978-988.	Scores derived through consensus after blinded independent reviews by 2 reviewers.	Leopold SS	2005	Impact of educational intervention on confidence and competence in the performance of a simple surgical task	Leopold SS, et al. Impact of educational intervention on confidence and competence in the performance of a simple surgical task. Journal of Bone & Joint Surgery American Volume. 2005; 87:1031-7.
3350	Unpublished Dataset Derived From: Cook, David A., et al. "Technology-enhanced simulation for health professions education: a systematic review and meta-analysis." Jama 306.9 (2011): 978-988.	Scores derived through consensus after blinded independent reviews by 2 reviewers.	Mabry RL	2005	Use of a hemorrhage simulator to train military medics	Mabry RL. Use of a hemorrhage simulator to train military medics. Mil Med. 2005; 170:921-5.
3354	Unpublished Dataset Derived From: Cook, David A., et al. "Technology-enhanced simulation for health professions education: a systematic review and meta-analysis." Jama 306.9 (2011): 978-988.	Scores derived through consensus after blinded independent reviews by 2 reviewers.	Madan AK	2005	Participants' opinions of laparoscopic training devices after a basic laparoscopic training course	Madan AK, et al. Participants' opinions of laparoscopic training devices after a basic laparoscopic training course. Am J Surg. 2005; 189:758-61.
3365	Unpublished Dataset Derived From: Cook, David A., et al. "Technology-enhanced simulation for health professions education: a systematic review and meta-analysis." Jama 306.9 (2011): 978-988.	Scores derived through consensus after blinded independent reviews by 2 reviewers.	Matthes K	2005	Efficacy and costs of a one-day hands-on EASIE endoscopy simulator train-the-trainer workshop	Matthes K, et al. Efficacy and costs of a one-day hands-on EASIE endoscopy simulator train-the-trainer workshop. Gastrointest Endosc. 2005; 62:921-7.
3379	Unpublished Dataset Derived From: Cook, David A., et al. "Technology-enhanced simulation for health professions education: a systematic review and meta-analysis." Jama 306.9 (2011): 978-988.	Scores derived through consensus after blinded independent reviews by 2 reviewers.	Meier AH	2005	Implementation of a Web- and simulation-based curriculum to ease the transition from medical school to surgical internship	Meier AH, et al. Implementation of a Web- and simulation-based curriculum to ease the transition from medical school to surgical internship. Am J Surg. 2005; 190:137-40.
3388	Unpublished Dataset Derived From: Cook, David A., et al. "Technology-enhanced simulation for health professions education: a systematic review and meta-analysis." Jama 306.9 (2011): 978-988.	Scores derived through consensus after blinded independent reviews by 2 reviewers.	Monsieurs KG	2005	Improved basic life support performance by ward nurses using the CAREvent® Public Access Resuscitator (PAR) in a simulated setting	Monsieurs KG, et al. Improved basic life support performance by ward nurses using the CAREvent® Public Access Resuscitator (PAR) in a simulated setting. Resuscitation. 2005; 67:45-50.
3393	Unpublished Dataset Derived From: Cook, David A., et al. "Technology-enhanced simulation for health professions education: a systematic review and meta-analysis." Jama 306.9 (2011): 978-988.	Scores derived through consensus after blinded independent reviews by 2 reviewers.	Mueller MP	2005	Teaching antiarrhythmic therapy and ECG in simulator-based interdisciplinary undergraduate medical education	Mueller MP, et al. Teaching antiarrhythmic therapy and ECG in simulator-based interdisciplinary undergraduate medical education. Br J Anaesth. 2005; 95:300-4.
3401	Unpublished Dataset Derived From: Cook, David A., et al. "Technology-enhanced simulation for health professions education: a systematic review and meta-analysis." Jama 306.9 (2011): 978-988.	Scores derived through consensus after blinded independent reviews by 2 reviewers.	Neumann M	2005	Training in GI endoscopy: can we objectively predict the performance of trainees? a prospective correlation study	Neumann M, et al. Training in GI endoscopy: can we objectively predict the performance of trainees? a prospective correlation study. Z Gastroenterol. 2005; 43:445-50.
3404	Unpublished Dataset Derived From: Cook, David A., et al. "Technology-enhanced simulation for health professions education: a systematic review and meta-analysis." Jama 306.9 (2011): 978-988.	Scores derived through consensus after blinded independent reviews by 2 reviewers.	Nikendei C	2005	Role-playing for more realistic technical skills training	Nikendei C, et al. Role-playing for more realistic technical skills training. Med Teach. 2005; 27:122-6.
3423	Unpublished Dataset Derived From: Cook, David A., et al. "Technology-enhanced simulation for health professions education: a systematic review and meta-analysis." Jama 306.9 (2011): 978-988.	Scores derived through consensus after blinded independent reviews by 2 reviewers.	Pandey VA	2005	Do workshops improved the technical skill of vascular surgical trainees?	Pandey VA, et al. Do workshops improved the technical skill of vascular surgical trainees? Eur J Vasc Endovasc Surg. 2005; 30:441-7.
3425	Unpublished Dataset Derived From: Cook, David A., et al. "Technology-enhanced simulation for health professions education: a systematic review and meta-analysis." Jama 306.9 (2011): 978-988.	Scores derived through consensus after blinded independent reviews by 2 reviewers.	Paul M	2005	Papaya: a simulation model for training in uterine aspiration	Paul M, et al. Papaya: a simulation model for training in uterine aspiration. Fam Med. 2005; 37:242-4.
3435	Unpublished Dataset Derived From: Cook, David A., et al. "Technology-enhanced simulation for health professions education: a systematic review and meta-analysis." Jama 306.9 (2011): 978-988.	Scores derived through consensus after blinded independent reviews by 2 reviewers.	Powers TW	2005	Hand dominance and performance in a laparoscopic skills curriculum	Powers TW, et al. Hand dominance and performance in a laparoscopic skills curriculum. Surg Endosc. 2005; 19:673-7.
3447	Unpublished Dataset Derived From: Cook, David A., et al. "Technology-enhanced simulation for health professions education: a systematic review and meta-analysis." Jama 306.9 (2011): 978-988.	Scores derived through consensus after blinded independent reviews by 2 reviewers.	Ro CY	2005	A novel drill set for the enhancement and assessment of robotic surgical performance	Ro CY, et al. A novel drill set for the enhancement and assessment of robotic surgical performance. Stud Health Technol Inform. 2005; 111:418-21.
3464	Unpublished Dataset Derived From: Cook, David A., et al. "Technology-enhanced simulation for health professions education: a systematic review and meta-analysis." Jama 306.9 (2011): 978-988.	Scores derived through consensus after blinded independent reviews by 2 reviewers.	Schijven MP	2005	The Eindhoven laparoscopic cholecystectomy training course--improving operating room performance using virtual reality training: results from the first E.A.E.S. accredited virtual reality trainings ...	Schijven MP, et al. The Eindhoven laparoscopic cholecystectomy training course--improving operating room performance using virtual reality training: results from the first E.A.E.S. accredited virtual reality trainings ... Surg Endosc. 2005; 19:1220-6.
3467	Unpublished Dataset Derived From: Cook, David A., et al. "Technology-enhanced simulation for health professions education: a systematic review and meta-analysis." Jama 306.9 (2011): 978-988.	Scores derived through consensus after blinded independent reviews by 2 reviewers.	Sereno-Trabaldo S	2005	Measurement of the development of psychomotor abilities in surgical endoscopy training with the use of a simulator and biological pieces [Spanish]	Sereno-Trabaldo S, et al. Measurement of the development of psychomotor abilities in surgical endoscopy training with the use of a simulator and biological pieces [Spanish]. Cir Cir. 2005; 73:113-8.
3469	Unpublished Dataset Derived From: Cook, David A., et al. "Technology-enhanced simulation for health professions education: a systematic review and meta-analysis." Jama 306.9 (2011): 978-988.	Scores derived through consensus after blinded independent reviews by 2 reviewers.	Seymour NE	2005	Integrating simulation into a busy residency program	Seymour NE. Integrating simulation into a busy residency program. Minim Invasive Ther Allied Technol. 2005; 14:280-286.
3472	Unpublished Dataset Derived From: Cook, David A., et al. "Technology-enhanced simulation for health professions education: a systematic review and meta-analysis." Jama 306.9 (2011): 978-988.	Scores derived through consensus after blinded independent reviews by 2 reviewers.	Sherman V	2005	Assessing the learning curve for the acquisition of laparoscopic skills on a virtual reality simulator	Sherman V, et al. Assessing the learning curve for the acquisition of laparoscopic skills on a virtual reality simulator. Surg Endosc. 2005; 19:678-82.
3488	Unpublished Dataset Derived From: Cook, David A., et al. "Technology-enhanced simulation for health professions education: a systematic review and meta-analysis." Jama 306.9 (2011): 978-988.	Scores derived through consensus after blinded independent reviews by 2 reviewers.	Stefanidis D	2005	Skill retention following proficiency-based laparoscopic simulator training	Stefanidis D, et al. Skill retention following proficiency-based laparoscopic simulator training. Surgery. 2005; 138:165-70.
3490	Unpublished Dataset Derived From: Cook, David A., et al. "Technology-enhanced simulation for health professions education: a systematic review and meta-analysis." Jama 306.9 (2011): 978-988.	Scores derived through consensus after blinded independent reviews by 2 reviewers.	Stevens SM	2005	Virtual reality training improves students' knowledge structures of medical concepts	Stevens SM, et al. Virtual reality training improves students' knowledge structures of medical concepts. Stud Health Technol Inform. 2005; 111:519-25.
3492	Unpublished Dataset Derived From: Cook, David A., et al. "Technology-enhanced simulation for health professions education: a systematic review and meta-analysis." Jama 306.9 (2011): 978-988.	Scores derived through consensus after blinded independent reviews by 2 reviewers.	Stitik TP	2005	Injections in patients with osteoarthritis and other musculoskeletal disorders: use of synthetic injection models for teaching physiatry residents	Stitik TP, et al. Injections in patients with osteoarthritis and other musculoskeletal disorders: use of synthetic injection models for teaching physiatry residents. Am J Phys Med Rehabil. 2005; 84:550-9.
3495	Unpublished Dataset Derived From: Cook, David A., et al. "Technology-enhanced simulation for health professions education: a systematic review and meta-analysis." Jama 306.9 (2011): 978-988.	Scores derived through consensus after blinded independent reviews by 2 reviewers.	Strauß G	2005	Virtual training in head- and neurosurgery [German]	Strauß G, et al. Virtual training in head- and neurosurgery [German]. Laryngorhinootologie. 2005; 84:335-44.
3503	Unpublished Dataset Derived From: Cook, David A., et al. "Technology-enhanced simulation for health professions education: a systematic review and meta-analysis." Jama 306.9 (2011): 978-988.	Scores derived through consensus after blinded independent reviews by 2 reviewers.	Tani Botticelli A	2005	The effectiveness of video support in the teaching of manual skills related to initial periodontal therapy tested on phantoms	Tani Botticelli A, et al. The effectiveness of video support in the teaching of manual skills related to initial periodontal therapy tested on phantoms. Int J Comput Dent. 2005; 8:117-27.
7152	Unpublished Dataset Derived From: Cook, David A., et al. "Technology-enhanced simulation for health professions education: a systematic review and meta-analysis." Jama 306.9 (2011): 978-988.	Scores derived through consensus after blinded independent reviews by 2 reviewers.	Tanoue K	2005	Effectiveness of training for endoscopic surgery using a simulator with virtual reality: Randomized study	Tanoue K, et al. Effectiveness of training for endoscopic surgery using a simulator with virtual reality: Randomized study. International Congress Series. 2005; 1281:515-520.
3517	Unpublished Dataset Derived From: Cook, David A., et al. "Technology-enhanced simulation for health professions education: a systematic review and meta-analysis." Jama 306.9 (2011): 978-988.	Scores derived through consensus after blinded independent reviews by 2 reviewers.	Uchal M	2005	Validation of a six-task simulation model in minimally invasive surgery	Uchal M, et al. Validation of a six-task simulation model in minimally invasive surgery. Surg Endosc. 2005; 19:109-16.
3529	Unpublished Dataset Derived From: Cook, David A., et al. "Technology-enhanced simulation for health professions education: a systematic review and meta-analysis." Jama 306.9 (2011): 978-988.	Scores derived through consensus after blinded independent reviews by 2 reviewers.	Wayne DB	2005	Simulation-based training of internal medicine residents in advanced cardiac life support protocols: a randomized trial	Wayne DB, et al. Simulation-based training of internal medicine residents in advanced cardiac life support protocols: a randomized trial. Teach Learn Med. 2005; 17:210-6.
3535	Unpublished Dataset Derived From: Cook, David A., et al. "Technology-enhanced simulation for health professions education: a systematic review and meta-analysis." Jama 306.9 (2011): 978-988.	Scores derived through consensus after blinded independent reviews by 2 reviewers.	Wierinck E	2005	Effect of augmented visual feedback from a virtual reality simulation system on manual dexterity training	Wierinck E, et al. Effect of augmented visual feedback from a virtual reality simulation system on manual dexterity training. Eur J Dent Educ. 2005; 9:10-6.
3540	Unpublished Dataset Derived From: Cook, David A., et al. "Technology-enhanced simulation for health professions education: a systematic review and meta-analysis." Jama 306.9 (2011): 978-988.	Scores derived through consensus after blinded independent reviews by 2 reviewers.	Windsor JA	2005	The laparoscopic performance of novice surgical trainees: testing for acquisition, loss, and reacquisition of psychomotor skills	Windsor JA, et al. The laparoscopic performance of novice surgical trainees: testing for acquisition, loss, and reacquisition of psychomotor skills. Surg Endosc. 2005; 19:1058-63.
3550	Unpublished Dataset Derived From: Cook, David A., et al. "Technology-enhanced simulation for health professions education: a systematic review and meta-analysis." Jama 306.9 (2011): 978-988.	Scores derived through consensus after blinded independent reviews by 2 reviewers.	Yee B	2005	Nontechnical skills in anesthesia crisis management with repeated exposure to simulation-based education	Yee B, et al. Nontechnical skills in anesthesia crisis management with repeated exposure to simulation-based education. Anesthesiology. 2005; 103:241-8.
3554	Unpublished Dataset Derived From: Cook, David A., et al. "Technology-enhanced simulation for health professions education: a systematic review and meta-analysis." Jama 306.9 (2011): 978-988.	Scores derived through consensus after blinded independent reviews by 2 reviewers.	Youngblood PL	2005	Comparison of training on two laparoscopic simulators and assessment of skills transfer to surgical performance	Youngblood PL, et al. Comparison of training on two laparoscopic simulators and assessment of skills transfer to surgical performance. J Am Coll Surg. 2005; 200:546-51.
3561	Unpublished Dataset Derived From: Cook, David A., et al. "Technology-enhanced simulation for health professions education: a systematic review and meta-analysis." Jama 306.9 (2011): 978-988.	Scores derived through consensus after blinded independent reviews by 2 reviewers.	Aggarwal R	2006	A competency-based virtual reality training curriculum for the acquisition of laparoscopic psychomotor skill	Aggarwal R, et al. A competency-based virtual reality training curriculum for the acquisition of laparoscopic psychomotor skill. Am J Surg. 2006; 191:128-133.
3562	Unpublished Dataset Derived From: Cook, David A., et al. "Technology-enhanced simulation for health professions education: a systematic review and meta-analysis." Jama 306.9 (2011): 978-988.	Scores derived through consensus after blinded independent reviews by 2 reviewers.	Aggarwal R	2006	An evidence-based virtual reality training program for novice laparoscopic surgeons	Aggarwal R, et al. An evidence-based virtual reality training program for novice laparoscopic surgeons. Ann Surg. 2006; 244:310-314.
3563	Unpublished Dataset Derived From: Cook, David A., et al. "Technology-enhanced simulation for health professions education: a systematic review and meta-analysis." Jama 306.9 (2011): 978-988.	Scores derived through consensus after blinded independent reviews by 2 reviewers.	Aggarwal R	2006	Virtual reality simulation training can improve technical skills during laparoscopic salpingectomy for ectopic pregnancy	Aggarwal R, et al. Virtual reality simulation training can improve technical skills during laparoscopic salpingectomy for ectopic pregnancy. BJOG. 2006; 113:1382-1387.
14905	Unpublished Dataset Derived From: Cook, David A., et al. "Technology-enhanced simulation for health professions education: a systematic review and meta-analysis." Jama 306.9 (2011): 978-988.	Scores derived through consensus after blinded independent reviews by 2 reviewers.	Aggarwal R	2006	Training junior operative residents in laparoscopic suturing skills is feasible and efficacious	Aggarwal, Rajesh, et al. "Training junior operative residents in laparoscopic suturing skills is feasible and efficacious." Surgery 139.6 (2006): 729-734.
3559	Unpublished Dataset Derived From: Cook, David A., et al. "Technology-enhanced simulation for health professions education: a systematic review and meta-analysis." Jama 306.9 (2011): 978-988.	Scores derived through consensus after blinded independent reviews by 2 reviewers.	Aggarwal R	2006	Virtual reality simulation training can improve inexperienced surgeons' endovascular skills	Aggarwal R, et al. Virtual reality simulation training can improve inexperienced surgeons' endovascular skills. Eur J Vasc Endovasc Surg. 2006; 31:588-593.
3569	Unpublished Dataset Derived From: Cook, David A., et al. "Technology-enhanced simulation for health professions education: a systematic review and meta-analysis." Jama 306.9 (2011): 978-988.	Scores derived through consensus after blinded independent reviews by 2 reviewers.	Alinier G	2006	Effectiveness of intermediate-fidelity simulation training technology in undergraduate nursing education	Alinier G, et al. Effectiveness of intermediate-fidelity simulation training technology in undergraduate nursing education. J Adv Nurs. 2006; 54:359-369.
3572	Unpublished Dataset Derived From: Cook, David A., et al. "Technology-enhanced simulation for health professions education: a systematic review and meta-analysis." Jama 306.9 (2011): 978-988.	Scores derived through consensus after blinded independent reviews by 2 reviewers.	Anderson JM	2006	Simulating extracorporeal membrane oxygenation emergencies to improve human performance. Part II: assessment of technical and behavioral skills	Anderson JM, et al. Simulating extracorporeal membrane oxygenation emergencies to improve human performance. Part II: assessment of technical and behavioral skills. Simul Healthc. 2006; 1:228-232.
3574	Unpublished Dataset Derived From: Cook, David A., et al. "Technology-enhanced simulation for health professions education: a systematic review and meta-analysis." Jama 306.9 (2011): 978-988.	Scores derived through consensus after blinded independent reviews by 2 reviewers.	Andreatta PB	2006	Laparoscopic skills are improved with LapMentor™ training: results of a randomized, double-blinded study	Andreatta PB, et al. Laparoscopic skills are improved with LapMentor™ training: results of a randomized, double-blinded study. Ann Surg. 2006; 243:854-60.
3577	Unpublished Dataset Derived From: Cook, David A., et al. "Technology-enhanced simulation for health professions education: a systematic review and meta-analysis." Jama 306.9 (2011): 978-988.	Scores derived through consensus after blinded independent reviews by 2 reviewers.	Augarten A	2006	The impact of educational intervention programs on pain management in a pediatric emergency department	Augarten A, et al. The impact of educational intervention programs on pain management in a pediatric emergency department. Biomed Pharmacother. 2006; 60:299-302.
3578	Unpublished Dataset Derived From: Cook, David A., et al. "Technology-enhanced simulation for health professions education: a systematic review and meta-analysis." Jama 306.9 (2011): 978-988.	Scores derived through consensus after blinded independent reviews by 2 reviewers.	Ault MJ	2006	The use of tissue models for vascular access training: phase I of the procedural patient safety initiative	Ault MJ, et al. The use of tissue models for vascular access training: phase I of the procedural patient safety initiative. J Gen Intern Med. 2006; 21:514-517.
3581	Unpublished Dataset Derived From: Cook, David A., et al. "Technology-enhanced simulation for health professions education: a systematic review and meta-analysis." Jama 306.9 (2011): 978-988.	Scores derived through consensus after blinded independent reviews by 2 reviewers.	Banks E	2006	A surgical skills laboratory improves residents' knowledge and performance of episiotomy repair	Banks E, et al. A surgical skills laboratory improves residents' knowledge and performance of episiotomy repair. Am J Obstet Gynecol. 2006; 195:1463-1467.
3592	Unpublished Dataset Derived From: Cook, David A., et al. "Technology-enhanced simulation for health professions education: a systematic review and meta-analysis." Jama 306.9 (2011): 978-988.	Scores derived through consensus after blinded independent reviews by 2 reviewers.	Berkenstadt H	2006	Evaluation of the Trauma-Man® simulator for training in chest drain insertion	Berkenstadt H, et al. Evaluation of the Trauma-Man® simulator for training in chest drain insertion. European Journal of Trauma. 2006; 32:523-526.
3610	Unpublished Dataset Derived From: Cook, David A., et al. "Technology-enhanced simulation for health professions education: a systematic review and meta-analysis." Jama 306.9 (2011): 978-988.	Scores derived through consensus after blinded independent reviews by 2 reviewers.	Bond WF	2006	Cognitive versus technical debriefing after simulation training	Bond WF, et al. Cognitive versus technical debriefing after simulation training. Acad Emerg Med. 2006; 13:276-283.
3634	Unpublished Dataset Derived From: Cook, David A., et al. "Technology-enhanced simulation for health professions education: a systematic review and meta-analysis." Jama 306.9 (2011): 978-988.	Scores derived through consensus after blinded independent reviews by 2 reviewers.	Chaer RA	2006	Simulation improves resident performance in catheter-based intervention: results of a randomized, controlled study	Chaer RA, et al. Simulation improves resident performance in catheter-based intervention: results of a randomized, controlled study. Ann Surg. 2006; 244:343-352.
9342	Unpublished Dataset Derived From: Cook, David A., et al. "Technology-enhanced simulation for health professions education: a systematic review and meta-analysis." Jama 306.9 (2011): 978-988.	Scores derived through consensus after blinded independent reviews by 2 reviewers.	Chandrasekera SK	2006	Basic laparoscopic surgical training: examination of a low-cost alternative	Chandrasekera SK, et al. Basic laparoscopic surgical training: examination of a low-cost alternative. Eur Urol. 2006; 50:1285-1291.
3637	Unpublished Dataset Derived From: Cook, David A., et al. "Technology-enhanced simulation for health professions education: a systematic review and meta-analysis." Jama 306.9 (2011): 978-988.	Scores derived through consensus after blinded independent reviews by 2 reviewers.	Chen J-S	2006	Validation of a computer-based bronchoscopy simulator developed in Taiwan	Chen J-S, et al. Validation of a computer-based bronchoscopy simulator developed in Taiwan. J Formos Med Assoc. 2006; 105:569-576.
3641	Unpublished Dataset Derived From: Cook, David A., et al. "Technology-enhanced simulation for health professions education: a systematic review and meta-analysis." Jama 306.9 (2011): 978-988.	Scores derived through consensus after blinded independent reviews by 2 reviewers.	Chou DS	2006	Comparison of results of virtual-reality simulator and training model for basic ureteroscopy training	Chou DS, et al. Comparison of results of virtual-reality simulator and training model for basic ureteroscopy training. J Endourol. 2006; 20:266-271.
3644	Unpublished Dataset Derived From: Cook, David A., et al. "Technology-enhanced simulation for health professions education: a systematic review and meta-analysis." Jama 306.9 (2011): 978-988.	Scores derived through consensus after blinded independent reviews by 2 reviewers.	Cohen J	2006	Multicenter, randomized, controlled trial of virtual-reality simulator training in acquisition of competency in colonoscopy.	Cohen J, et al. Multicenter, randomized, controlled trial of virtual-reality simulator training in acquisition of competency in colonoscopy. Gastrointest Endosc. 2006; 64:361-8.
3654	Unpublished Dataset Derived From: Cook, David A., et al. "Technology-enhanced simulation for health professions education: a systematic review and meta-analysis." Jama 306.9 (2011): 978-988.	Scores derived through consensus after blinded independent reviews by 2 reviewers.	Crofts JF	2006	Training for shoulder dystocia: a trial of simulation using low-fidelity and high-fidelity mannequins	Crofts JF, et al. Training for shoulder dystocia: a trial of simulation using low-fidelity and high-fidelity mannequins. Obstet Gynecol. 2006; 108:1477-1485.
3657	Unpublished Dataset Derived From: Cook, David A., et al. "Technology-enhanced simulation for health professions education: a systematic review and meta-analysis." Jama 306.9 (2011): 978-988.	Scores derived through consensus after blinded independent reviews by 2 reviewers.	Cummings AJ	2006	Evaluation of a novel animal model for teaching intubation	Cummings AJ, et al. Evaluation of a novel animal model for teaching intubation. Teach Learn Med. 2006; 18:316-319.
3671	Unpublished Dataset Derived From: Cook, David A., et al. "Technology-enhanced simulation for health professions education: a systematic review and meta-analysis." Jama 306.9 (2011): 978-988.	Scores derived through consensus after blinded independent reviews by 2 reviewers.	De Regge M	2006	Retention of ventilation skills of emergency nurses after training with the SMART BAG® compared to a standard bag-valve-mask	De Regge M, et al. Retention of ventilation skills of emergency nurses after training with the SMART BAG® compared to a standard bag-valve-mask. Resuscitation. 2006; 68:379-384.
3674	Unpublished Dataset Derived From: Cook, David A., et al. "Technology-enhanced simulation for health professions education: a systematic review and meta-analysis." Jama 306.9 (2011): 978-988.	Scores derived through consensus after blinded independent reviews by 2 reviewers.	Deering S	2006	Simulation training and resident performance of singleton vaginal breech delivery	Deering S, et al. Simulation training and resident performance of singleton vaginal breech delivery. Obstet Gynecol. 2006; 107:86-89.
3675	Unpublished Dataset Derived From: Cook, David A., et al. "Technology-enhanced simulation for health professions education: a systematic review and meta-analysis." Jama 306.9 (2011): 978-988.	Scores derived through consensus after blinded independent reviews by 2 reviewers.	Deering SH	2006	Additional training with an obstetric simulator improves medical student comfort with basic procedures	Deering SH, et al. Additional training with an obstetric simulator improves medical student comfort with basic procedures. Simul Healthc. 2006; 1:32-34.
3680	Unpublished Dataset Derived From: Cook, David A., et al. "Technology-enhanced simulation for health professions education: a systematic review and meta-analysis." Jama 306.9 (2011): 978-988.	Scores derived through consensus after blinded independent reviews by 2 reviewers.	Descarreaux M	2006	Learning spinal manipulation: the importance of augmented feedback relating to various kinetic parameters	Descarreaux M, et al. Learning spinal manipulation: the importance of augmented feedback relating to various kinetic parameters. Spine J. 2006; 6:138-145.
3684	Unpublished Dataset Derived From: Cook, David A., et al. "Technology-enhanced simulation for health professions education: a systematic review and meta-analysis." Jama 306.9 (2011): 978-988.	Scores derived through consensus after blinded independent reviews by 2 reviewers.	Do AT	2006	A warm-up laparoscopic exercise improves the subsequent laparoscopic performance of Ob-Gyn residents: a low-cost laparoscopic trainer	Do AT, et al. A warm-up laparoscopic exercise improves the subsequent laparoscopic performance of Ob-Gyn residents: a low-cost laparoscopic trainer. J Soc Laparoendosc Surg. 2006; 10:297-301.
3689	Unpublished Dataset Derived From: Cook, David A., et al. "Technology-enhanced simulation for health professions education: a systematic review and meta-analysis." Jama 306.9 (2011): 978-988.	Scores derived through consensus after blinded independent reviews by 2 reviewers.	Dubrowski A	2006	Randomised, controlled study investigating the optimal instructor: student ratios for teaching suturing skills	Dubrowski A, et al. Randomised, controlled study investigating the optimal instructor: student ratios for teaching suturing skills. Med Educ. 2006; 40:59-63.
3691	Unpublished Dataset Derived From: Cook, David A., et al. "Technology-enhanced simulation for health professions education: a systematic review and meta-analysis." Jama 306.9 (2011): 978-988.	Scores derived through consensus after blinded independent reviews by 2 reviewers.	Dunning J	2006	The Cardiac Surgery Advanced Life Support course (CALS): delivering significant improvements in emergency cardiothoracic care	Dunning J, et al. The Cardiac Surgery Advanced Life Support course (CALS): delivering significant improvements in emergency cardiothoracic care. Ann Thorac Surg. 2006; 81:1767-1772.
3715	Unpublished Dataset Derived From: Cook, David A., et al. "Technology-enhanced simulation for health professions education: a systematic review and meta-analysis." Jama 306.9 (2011): 978-988.	Scores derived through consensus after blinded independent reviews by 2 reviewers.	Flores-Gama F	2006	Biosimulator training and its impact on skill in laparoscopic cholecystectomy [Spanish]	Flores-Gama F, et al. Biosimulator training and its impact on skill in laparoscopic cholecystectomy [Spanish]. Cir Cir. 2006; 74:263-268.
3739	Unpublished Dataset Derived From: Cook, David A., et al. "Technology-enhanced simulation for health professions education: a systematic review and meta-analysis." Jama 306.9 (2011): 978-988.	Scores derived through consensus after blinded independent reviews by 2 reviewers.	Goldmann K	2006	Acquisition of basic fiberoptic intubation skills with a virtual reality airway simulator	Goldmann K, et al. Acquisition of basic fiberoptic intubation skills with a virtual reality airway simulator. J Clin Anesth. 2006; 18:173-178.
3741	Unpublished Dataset Derived From: Cook, David A., et al. "Technology-enhanced simulation for health professions education: a systematic review and meta-analysis." Jama 306.9 (2011): 978-988.	Scores derived through consensus after blinded independent reviews by 2 reviewers.	Gordon JA	2006	Can a simulated critical care encounter accelerate basic science learning among preclinical medical students? A pilot study	Gordon JA, et al. Can a simulated critical care encounter accelerate basic science learning among preclinical medical students? A pilot study. Simul Healthc. 2006; 1 Spec no.:13-17.
3742	Unpublished Dataset Derived From: Cook, David A., et al. "Technology-enhanced simulation for health professions education: a systematic review and meta-analysis." Jama 306.9 (2011): 978-988.	Scores derived through consensus after blinded independent reviews by 2 reviewers.	Gordon JA	2006	A randomized controlled trial of simulation-based teaching versus traditional instruction in medicine: a pilot study among clinical medical students	Gordon JA, et al. A randomized controlled trial of simulation-based teaching versus traditional instruction in medicine: a pilot study among clinical medical students. Adv Health Sci Educ Theory Pract. 2006; 11:33-39.
3752	Unpublished Dataset Derived From: Cook, David A., et al. "Technology-enhanced simulation for health professions education: a systematic review and meta-analysis." Jama 306.9 (2011): 978-988.	Scores derived through consensus after blinded independent reviews by 2 reviewers.	Hackethal A	2006	Evaluation of target scores and benchmarks for the traversal task scenario of the Minimally Invasive Surgical Trainer-Virtual Reality (MIST-VR) laparoscopy simulator	Hackethal A, et al. Evaluation of target scores and benchmarks for the traversal task scenario of the Minimally Invasive Surgical Trainer-Virtual Reality (MIST-VR) laparoscopy simulator. Surg Endosc. 2006; 20:645-650.
3755	Unpublished Dataset Derived From: Cook, David A., et al. "Technology-enhanced simulation for health professions education: a systematic review and meta-analysis." Jama 306.9 (2011): 978-988.	Scores derived through consensus after blinded independent reviews by 2 reviewers.	Halvorsen FH	2006	Virtual reality simulator training equals mechanical robotic training in improving robot-assisted basic suturing skills	Halvorsen FH, et al. Virtual reality simulator training equals mechanical robotic training in improving robot-assisted basic suturing skills. Surg Endosc. 2006; 20:1565-1569.
3766	Unpublished Dataset Derived From: Cook, David A., et al. "Technology-enhanced simulation for health professions education: a systematic review and meta-analysis." Jama 306.9 (2011): 978-988.	Scores derived through consensus after blinded independent reviews by 2 reviewers.	Hart R	2006	The value of virtual reality-simulator training in the development of laparoscopic surgical skills	Hart R, et al. The value of virtual reality-simulator training in the development of laparoscopic surgical skills. J Minim Invasive Gynecol. 2006; 13:126-133.
3768	Unpublished Dataset Derived From: Cook, David A., et al. "Technology-enhanced simulation for health professions education: a systematic review and meta-analysis." Jama 306.9 (2011): 978-988.	Scores derived through consensus after blinded independent reviews by 2 reviewers.	Hassan I	2006	Improvement of surgical skills after a three-day practical course for laparoscopic surgery	Hassan I, et al. Improvement of surgical skills after a three-day practical course for laparoscopic surgery. Swiss Med Wkly. 2006; 136:631-636.
3769	Unpublished Dataset Derived From: Cook, David A., et al. "Technology-enhanced simulation for health professions education: a systematic review and meta-analysis." Jama 306.9 (2011): 978-988.	Scores derived through consensus after blinded independent reviews by 2 reviewers.	Hassan I	2006	Novices in surgery are the target group of a virtual reality training laboratory	Hassan I, et al. Novices in surgery are the target group of a virtual reality training laboratory. Eur Surg Res. 2006; 38:109-113.
3776	Unpublished Dataset Derived From: Cook, David A., et al. "Technology-enhanced simulation for health professions education: a systematic review and meta-analysis." Jama 306.9 (2011): 978-988.	Scores derived through consensus after blinded independent reviews by 2 reviewers.	Hedman L	2006	High-level visual-spatial ability for novices correlates with performance in a visual-spatial complex surgical simulator task	Hedman L, et al. High-level visual-spatial ability for novices correlates with performance in a visual-spatial complex surgical simulator task. Surg Endosc. 2006; 20:1275-1280.
3780	Unpublished Dataset Derived From: Cook, David A., et al. "Technology-enhanced simulation for health professions education: a systematic review and meta-analysis." Jama 306.9 (2011): 978-988.	Scores derived through consensus after blinded independent reviews by 2 reviewers.	Heinrich M	2006	Comparison of different training models for laparoscopic surgery in neonates and small infants	Heinrich M, et al. Comparison of different training models for laparoscopic surgery in neonates and small infants. Surg Endosc. 2006; 20:641-644.
7186	Unpublished Dataset Derived From: Cook, David A., et al. "Technology-enhanced simulation for health professions education: a systematic review and meta-analysis." Jama 306.9 (2011): 978-988.	Scores derived through consensus after blinded independent reviews by 2 reviewers.	Jamison RJ	2006	A pilot study assessing simulation using two simulation methods for teaching intravenous cannulation	Jamison RJ, et al. A pilot study assessing simulation using two simulation methods for teaching intravenous cannulation. Clinical Simulation in Nursing Education. 2006; 2:e9-e12.
3824	Unpublished Dataset Derived From: Cook, David A., et al. "Technology-enhanced simulation for health professions education: a systematic review and meta-analysis." Jama 306.9 (2011): 978-988.	Scores derived through consensus after blinded independent reviews by 2 reviewers.	Jude DC	2006	Simulation training in the obstetrics and gynecology clerkship	Jude DC, et al. Simulation training in the obstetrics and gynecology clerkship. Am J Obstet Gynecol. 2006; 195:1489-1492.
3847	Unpublished Dataset Derived From: Cook, David A., et al. "Technology-enhanced simulation for health professions education: a systematic review and meta-analysis." Jama 306.9 (2011): 978-988.	Scores derived through consensus after blinded independent reviews by 2 reviewers.	Kimura T	2006	Usefulness of a virtual reality simulator or training box for endoscopic surgery training	Kimura T, et al. Usefulness of a virtual reality simulator or training box for endoscopic surgery training. Surg Endosc. 2006; 20:656-659.
3854	Unpublished Dataset Derived From: Cook, David A., et al. "Technology-enhanced simulation for health professions education: a systematic review and meta-analysis." Jama 306.9 (2011): 978-988.	Scores derived through consensus after blinded independent reviews by 2 reviewers.	Knudsen BE	2006	A randomized, controlled, prospective study validating the acquisition of percutaneous renal collecting system access skills using a computer based hybrid virtual reality surgical simulator: phase I	Knudsen BE, et al. A randomized, controlled, prospective study validating the acquisition of percutaneous renal collecting system access skills using a computer based hybrid virtual reality surgical simulator: phase I. J Urol. 2006; 176:2173-2178.
3871	Unpublished Dataset Derived From: Cook, David A., et al. "Technology-enhanced simulation for health professions education: a systematic review and meta-analysis." Jama 306.9 (2011): 978-988.	Scores derived through consensus after blinded independent reviews by 2 reviewers.	Larsen CR	2006	Objective assessment of gynecologic laparoscopic skills using the LapSimGyn virtual reality simulator	Larsen CR, et al. Objective assessment of gynecologic laparoscopic skills using the LapSimGyn virtual reality simulator. Surg Endosc. 2006; 20:1460-1466.
3886	Unpublished Dataset Derived From: Cook, David A., et al. "Technology-enhanced simulation for health professions education: a systematic review and meta-analysis." Jama 306.9 (2011): 978-988.	Scores derived through consensus after blinded independent reviews by 2 reviewers.	Levine RL	2006	The use of lightly embalmed (fresh tissue) cadavers for resident laparoscopic training	Levine RL, et al. The use of lightly embalmed (fresh tissue) cadavers for resident laparoscopic training. J Minim Invasive Gynecol. 2006; 13:451-456.
3901	Unpublished Dataset Derived From: Cook, David A., et al. "Technology-enhanced simulation for health professions education: a systematic review and meta-analysis." Jama 306.9 (2011): 978-988.	Scores derived through consensus after blinded independent reviews by 2 reviewers.	MacDowall J	2006	The assessment and treatment of the acutely ill patient--the role of the patient simulator as a teaching tool in the undergraduate programme	MacDowall J. The assessment and treatment of the acutely ill patient--the role of the patient simulator as a teaching tool in the undergraduate programme. Med Teach. 2006; 28:326-329.
3903	Unpublished Dataset Derived From: Cook, David A., et al. "Technology-enhanced simulation for health professions education: a systematic review and meta-analysis." Jama 306.9 (2011): 978-988.	Scores derived through consensus after blinded independent reviews by 2 reviewers.	Madden C	2006	Undergraduate nursing students' acquisition and retention of CPR knowledge and skills	Madden C. Undergraduate nursing students' acquisition and retention of CPR knowledge and skills. Nurse Educ Today. 2006; 26:218-27.
3909	Unpublished Dataset Derived From: Cook, David A., et al. "Technology-enhanced simulation for health professions education: a systematic review and meta-analysis." Jama 306.9 (2011): 978-988.	Scores derived through consensus after blinded independent reviews by 2 reviewers.	Maiss J	2006	The complementary Erlangen active simulator for interventional endoscopy training is superior to solely clinical education in endoscopic hemostasis - the French training project	Maiss J, et al. The complementary Erlangen active simulator for interventional endoscopy training is superior to solely clinical education in endoscopic hemostasis - the French training project. Eur J Gastroenterol Hepatol. 2006; 18:1217-25.
3912	Unpublished Dataset Derived From: Cook, David A., et al. "Technology-enhanced simulation for health professions education: a systematic review and meta-analysis." Jama 306.9 (2011): 978-988.	Scores derived through consensus after blinded independent reviews by 2 reviewers.	Makinen M	2006	Teaching basic life support to nurses	Makinen M, et al. Teaching basic life support to nurses. Eur J Anaesthesiol. 2006; 23:327-31.
3923	Unpublished Dataset Derived From: Cook, David A., et al. "Technology-enhanced simulation for health professions education: a systematic review and meta-analysis." Jama 306.9 (2011): 978-988.	Scores derived through consensus after blinded independent reviews by 2 reviewers.	Mazilu D	2006	Synthetic torso for training in and evaluation of urologic laparoscopic skills	Mazilu D, et al. Synthetic torso for training in and evaluation of urologic laparoscopic skills. J Endourol. 2006; 20:340-5.
3939	Unpublished Dataset Derived From: Cook, David A., et al. "Technology-enhanced simulation for health professions education: a systematic review and meta-analysis." Jama 306.9 (2011): 978-988.	Scores derived through consensus after blinded independent reviews by 2 reviewers.	Miller GT	2006	Development, implementation and outcomes of a training program for responders to acts of terrorism	Miller GT, et al. Development, implementation and outcomes of a training program for responders to acts of terrorism. Prehosp Emerg Care. 2006; 10:239-46.
3946	Unpublished Dataset Derived From: Cook, David A., et al. "Technology-enhanced simulation for health professions education: a systematic review and meta-analysis." Jama 306.9 (2011): 978-988.	Scores derived through consensus after blinded independent reviews by 2 reviewers.	Moreau R	2006	A new kind of training for obstetric residents: simulator training	Moreau R, et al. A new kind of training for obstetric residents: simulator training. Conf Proc IEEE Eng Med Biol Soc. 2006; 1:4416-9.
3949	Unpublished Dataset Derived From: Cook, David A., et al. "Technology-enhanced simulation for health professions education: a systematic review and meta-analysis." Jama 306.9 (2011): 978-988.	Scores derived through consensus after blinded independent reviews by 2 reviewers.	Morgan PJ	2006	Applying theory to practice in undergraduate education using high fidelity simulation	Morgan PJ, et al. Applying theory to practice in undergraduate education using high fidelity simulation. Med Teach. 2006; 28:e10-e15.
3966	Unpublished Dataset Derived From: Cook, David A., et al. "Technology-enhanced simulation for health professions education: a systematic review and meta-analysis." Jama 306.9 (2011): 978-988.	Scores derived through consensus after blinded independent reviews by 2 reviewers.	Ocel JJ	2006	Formal procedural skills training using a fresh frozen cadaver model: a pilot study	Ocel JJ, et al. Formal procedural skills training using a fresh frozen cadaver model: a pilot study. Clin Anat. 2006; 19:142-6.
3972	Unpublished Dataset Derived From: Cook, David A., et al. "Technology-enhanced simulation for health professions education: a systematic review and meta-analysis." Jama 306.9 (2011): 978-988.	Scores derived through consensus after blinded independent reviews by 2 reviewers.	Ooi J	2006	Training model for open or laparoscopic pyeloplasty	Ooi J, et al. Training model for open or laparoscopic pyeloplasty. J Endourol. 2006; 20:149-52.
3974	Unpublished Dataset Derived From: Cook, David A., et al. "Technology-enhanced simulation for health professions education: a systematic review and meta-analysis." Jama 306.9 (2011): 978-988.	Scores derived through consensus after blinded independent reviews by 2 reviewers.	Owen H	2006	Comparison of three simulation-based training methods for management of medical emergencies	Owen H, et al. Comparison of three simulation-based training methods for management of medical emergencies. Resuscitation. 2006; 71:204-11.
3980	Unpublished Dataset Derived From: Cook, David A., et al. "Technology-enhanced simulation for health professions education: a systematic review and meta-analysis." Jama 306.9 (2011): 978-988.	Scores derived through consensus after blinded independent reviews by 2 reviewers.	Panait L	2006	Telementoring versus on-site mentoring in virtual reality-based surgical training	Panait L, et al. Telementoring versus on-site mentoring in virtual reality-based surgical training. Surg Endosc. 2006; 20:113-8.
3988	Unpublished Dataset Derived From: Cook, David A., et al. "Technology-enhanced simulation for health professions education: a systematic review and meta-analysis." Jama 306.9 (2011): 978-988.	Scores derived through consensus after blinded independent reviews by 2 reviewers.	Patel AD	2006	Learning curves and reliability measures for virtual reality simulation in the performance assessment of carotid angiography	Patel AD, et al. Learning curves and reliability measures for virtual reality simulation in the performance assessment of carotid angiography. J Am Coll Cardiol. 2006; 47:1796-802.
4006	Unpublished Dataset Derived From: Cook, David A., et al. "Technology-enhanced simulation for health professions education: a systematic review and meta-analysis." Jama 306.9 (2011): 978-988.	Scores derived through consensus after blinded independent reviews by 2 reviewers.	Reich O	2006	High-level virtual reality simulator for endourologic procedures of lower urinary tract	Reich O, et al. High-level virtual reality simulator for endourologic procedures of lower urinary tract. Urology. 2006; 67:1144-8.
4014	Unpublished Dataset Derived From: Cook, David A., et al. "Technology-enhanced simulation for health professions education: a systematic review and meta-analysis." Jama 306.9 (2011): 978-988.	Scores derived through consensus after blinded independent reviews by 2 reviewers.	Ritter EM	2006	Perceptual, visuospatial, and psychomotor abilities correlate with duration of training required on a virtual-reality flexible endoscopy simulator	Ritter EM, et al. Perceptual, visuospatial, and psychomotor abilities correlate with duration of training required on a virtual-reality flexible endoscopy simulator. Am J Surg. 2006; 192:379-84.
4028	Unpublished Dataset Derived From: Cook, David A., et al. "Technology-enhanced simulation for health professions education: a systematic review and meta-analysis." Jama 306.9 (2011): 978-988.	Scores derived through consensus after blinded independent reviews by 2 reviewers.	Rosenthal ME	2006	Achieving housestaff competence in emergency airway management using scenario based simulation training: comparison of attending vs housestaff trainers	Rosenthal ME, et al. Achieving housestaff competence in emergency airway management using scenario based simulation training: comparison of attending vs housestaff trainers. Chest. 2006; 129:1453-8.
4029	Unpublished Dataset Derived From: Cook, David A., et al. "Technology-enhanced simulation for health professions education: a systematic review and meta-analysis." Jama 306.9 (2011): 978-988.	Scores derived through consensus after blinded independent reviews by 2 reviewers.	Rosenthal R	2006	Can skills assessment on a virtual reality trainer predict a surgical trainee's talent in laparoscopic surgery?	Rosenthal R, et al. Can skills assessment on a virtual reality trainer predict a surgical trainee's talent in laparoscopic surgery? Surg Endosc. 2006; 20:1286-90.
4030	Unpublished Dataset Derived From: Cook, David A., et al. "Technology-enhanced simulation for health professions education: a systematic review and meta-analysis." Jama 306.9 (2011): 978-988.	Scores derived through consensus after blinded independent reviews by 2 reviewers.	Rosser JC, Jr.	2006	The use of a "hybrid" trainer in an established laparoscopic skills program	Rosser JC, Jr., et al. The use of a "hybrid" trainer in an established laparoscopic skills program. J Soc Laparoendosc Surg. 2006; 10:4-10.
7203	Unpublished Dataset Derived From: Cook, David A., et al. "Technology-enhanced simulation for health professions education: a systematic review and meta-analysis." Jama 306.9 (2011): 978-988.	Scores derived through consensus after blinded independent reviews by 2 reviewers.	Sanchez LD	2006	Procedure lab used to improve confidence in the performance of rarely performed procedures	Sanchez LD, et al. Procedure lab used to improve confidence in the performance of rarely performed procedures. Eur J Emerg Med. 2006; 13:29-31.
4045	Unpublished Dataset Derived From: Cook, David A., et al. "Technology-enhanced simulation for health professions education: a systematic review and meta-analysis." Jama 306.9 (2011): 978-988.	Scores derived through consensus after blinded independent reviews by 2 reviewers.	Savoldelli GL	2006	Value of debriefing during simulated crisis management: oral versus video-assisted oral feedback	Savoldelli GL, et al. Value of debriefing during simulated crisis management: oral versus video-assisted oral feedback. Anesthesiology. 2006; 105:279-85.
4048	Unpublished Dataset Derived From: Cook, David A., et al. "Technology-enhanced simulation for health professions education: a systematic review and meta-analysis." Jama 306.9 (2011): 978-988.	Scores derived through consensus after blinded independent reviews by 2 reviewers.	Scerbo MW	2006	Comparison of a virtual reality simulator and simulated limbs for phlebotomy training	Scerbo MW, et al. Comparison of a virtual reality simulator and simulated limbs for phlebotomy training. J Infus Nurs. 2006; 29:214-24.
9488	Unpublished Dataset Derived From: Cook, David A., et al. "Technology-enhanced simulation for health professions education: a systematic review and meta-analysis." Jama 306.9 (2011): 978-988.	Scores derived through consensus after blinded independent reviews by 2 reviewers.	Scerbo MW	2006	The efficacy of a medical virtual reality simulator for training phlebotomy	Scerbo MW, et al. The efficacy of a medical virtual reality simulator for training phlebotomy. Hum Factors. 2006; 48:72-84.
4053	Unpublished Dataset Derived From: Cook, David A., et al. "Technology-enhanced simulation for health professions education: a systematic review and meta-analysis." Jama 306.9 (2011): 978-988.	Scores derived through consensus after blinded independent reviews by 2 reviewers.	Scott JA	2006	Skill improvement during emergency response to terrorism training	Scott JA, et al. Skill improvement during emergency response to terrorism training. Prehosp Emerg Care. 2006; 10:507-14.
4067	Unpublished Dataset Derived From: Cook, David A., et al. "Technology-enhanced simulation for health professions education: a systematic review and meta-analysis." Jama 306.9 (2011): 978-988.	Scores derived through consensus after blinded independent reviews by 2 reviewers.	Shimabukuro A	2006	Training in application of cricoid pressure [Japanese]	Shimabukuro A, et al. Training in application of cricoid pressure [Japanese]. Masui - Japanese Journal of Anesthesiology. 2006; 55:742-4.
4085	Unpublished Dataset Derived From: Cook, David A., et al. "Technology-enhanced simulation for health professions education: a systematic review and meta-analysis." Jama 306.9 (2011): 978-988.	Scores derived through consensus after blinded independent reviews by 2 reviewers.	Steadman RH	2006	Simulation-based training is superior to problem-based learning for the acquisition of critical assessment and management skills	Steadman RH, et al. Simulation-based training is superior to problem-based learning for the acquisition of critical assessment and management skills. Crit Care Med. 2006; 34:151-7.
4086	Unpublished Dataset Derived From: Cook, David A., et al. "Technology-enhanced simulation for health professions education: a systematic review and meta-analysis." Jama 306.9 (2011): 978-988.	Scores derived through consensus after blinded independent reviews by 2 reviewers.	Stefanidis D	2006	Psychomotor testing predicts rate of skill acquisition for proficiency-based laparoscopic skills training	Stefanidis D, et al. Psychomotor testing predicts rate of skill acquisition for proficiency-based laparoscopic skills training. Surgery. 2006; 140:252-62.
4087	Unpublished Dataset Derived From: Cook, David A., et al. "Technology-enhanced simulation for health professions education: a systematic review and meta-analysis." Jama 306.9 (2011): 978-988.	Scores derived through consensus after blinded independent reviews by 2 reviewers.	Stefanidis D	2006	Proficiency maintenance: impact of ongoing simulator training on laparoscopic skill retention	Stefanidis D, et al. Proficiency maintenance: impact of ongoing simulator training on laparoscopic skill retention. J Am Coll Surg. 2006; 202:599-603.
4088	Unpublished Dataset Derived From: Cook, David A., et al. "Technology-enhanced simulation for health professions education: a systematic review and meta-analysis." Jama 306.9 (2011): 978-988.	Scores derived through consensus after blinded independent reviews by 2 reviewers.	Stefanidis D	2006	Intensive continuing medical education course training on simulators results in proficiency for laparoscopic suturing	Stefanidis D, et al. Intensive continuing medical education course training on simulators results in proficiency for laparoscopic suturing. Am J Surg. 2006; 191:23-7.
4092	Unpublished Dataset Derived From: Cook, David A., et al. "Technology-enhanced simulation for health professions education: a systematic review and meta-analysis." Jama 306.9 (2011): 978-988.	Scores derived through consensus after blinded independent reviews by 2 reviewers.	Strom P	2006	Early exposure to haptic feedback enhances performance in surgical simulator training: a prospective randomized crossover study in surgical residents	Strom P, et al. Early exposure to haptic feedback enhances performance in surgical simulator training: a prospective randomized crossover study in surgical residents. Surg Endosc. 2006; 20:1383-8.
4111	Unpublished Dataset Derived From: Cook, David A., et al. "Technology-enhanced simulation for health professions education: a systematic review and meta-analysis." Jama 306.9 (2011): 978-988.	Scores derived through consensus after blinded independent reviews by 2 reviewers.	Thomson M	2006	Acquisition of competence in paediatric ileocolonoscopy with virtual endoscopy training	Thomson M, et al. Acquisition of competence in paediatric ileocolonoscopy with virtual endoscopy training. J Pediatr Gastroenterol Nutr. 2006; 43:699-701.
4113	Unpublished Dataset Derived From: Cook, David A., et al. "Technology-enhanced simulation for health professions education: a systematic review and meta-analysis." Jama 306.9 (2011): 978-988.	Scores derived through consensus after blinded independent reviews by 2 reviewers.	Ti L-K	2006	The impact of experiential learning on NUS medical students: our experience with task trainers and human-patient simulation	Ti L-K, et al. The impact of experiential learning on NUS medical students: our experience with task trainers and human-patient simulation. Ann Acad Med Singapore. 2006; 35:619-23.
4114	Unpublished Dataset Derived From: Cook, David A., et al. "Technology-enhanced simulation for health professions education: a systematic review and meta-analysis." Jama 306.9 (2011): 978-988.	Scores derived through consensus after blinded independent reviews by 2 reviewers.	Toback SL	2006	Impact of a pediatric primary care office-based mock code program on physician and staff confidence to perform life-saving skills	Toback SL, et al. Impact of a pediatric primary care office-based mock code program on physician and staff confidence to perform life-saving skills. Pediatr Emerg Care. 2006; 22:415-22.
4116	Unpublished Dataset Derived From: Cook, David A., et al. "Technology-enhanced simulation for health professions education: a systematic review and meta-analysis." Jama 306.9 (2011): 978-988.	Scores derived through consensus after blinded independent reviews by 2 reviewers.	Tsai T-C	2006	Learning gains derived from a high-fidelity mannequin-based simulation in the pediatric emergency department	Tsai T-C, et al. Learning gains derived from a high-fidelity mannequin-based simulation in the pediatric emergency department. J Formos Med Assoc. 2006; 105:94-8.
7212	Unpublished Dataset Derived From: Cook, David A., et al. "Technology-enhanced simulation for health professions education: a systematic review and meta-analysis." Jama 306.9 (2011): 978-988.	Scores derived through consensus after blinded independent reviews by 2 reviewers.	Verdaasdonk EGG	2006	Validation of a new basic virtual reality simulator for training of basic endoscopic skills: The SIMENDO	Verdaasdonk EGG, et al. Validation of a new basic virtual reality simulator for training of basic endoscopic skills: The SIMENDO. Surg Endosc. 2006; 20:511-518.
4142	Unpublished Dataset Derived From: Cook, David A., et al. "Technology-enhanced simulation for health professions education: a systematic review and meta-analysis." Jama 306.9 (2011): 978-988.	Scores derived through consensus after blinded independent reviews by 2 reviewers.	Wayne DB	2006	Mastery learning of advanced cardiac life support skills by internal medicine residents using simulation technology and deliberate practice	Wayne DB, et al. Mastery learning of advanced cardiac life support skills by internal medicine residents using simulation technology and deliberate practice. J Gen Intern Med. 2006; 21:251-6.
4152	Unpublished Dataset Derived From: Cook, David A., et al. "Technology-enhanced simulation for health professions education: a systematic review and meta-analysis." Jama 306.9 (2011): 978-988.	Scores derived through consensus after blinded independent reviews by 2 reviewers.	Wierinck E	2006	Effect of reducing frequency of augmented feedback on manual dexterity training and its retention	Wierinck E, et al. Effect of reducing frequency of augmented feedback on manual dexterity training and its retention. J Dent. 2006; 34:641-7.
4153	Unpublished Dataset Derived From: Cook, David A., et al. "Technology-enhanced simulation for health professions education: a systematic review and meta-analysis." Jama 306.9 (2011): 978-988.	Scores derived through consensus after blinded independent reviews by 2 reviewers.	Wierinck E	2006	Effect of tutorial input in addition to augmented feedback on manual dexterity training and its retention	Wierinck E, et al. Effect of tutorial input in addition to augmented feedback on manual dexterity training and its retention. Eur J Dent Educ. 2006; 10:24-31.
4154	Unpublished Dataset Derived From: Cook, David A., et al. "Technology-enhanced simulation for health professions education: a systematic review and meta-analysis." Jama 306.9 (2011): 978-988.	Scores derived through consensus after blinded independent reviews by 2 reviewers.	Wilcox T	2006	Musculoskeletal exam and joint injection training for internal medicine residents	Wilcox T, et al. Musculoskeletal exam and joint injection training for internal medicine residents. J Gen Intern Med. 2006; 21:521-3.
4162	Unpublished Dataset Derived From: Cook, David A., et al. "Technology-enhanced simulation for health professions education: a systematic review and meta-analysis." Jama 306.9 (2011): 978-988.	Scores derived through consensus after blinded independent reviews by 2 reviewers.	Wright SW	2006	High fidelity medical simulation in the difficult environment of a helicopter: feasibility, self-efficacy and cost	Wright SW, et al. High fidelity medical simulation in the difficult environment of a helicopter: feasibility, self-efficacy and cost. BMC Med Educ. 2006; 6:49.
4168	Unpublished Dataset Derived From: Cook, David A., et al. "Technology-enhanced simulation for health professions education: a systematic review and meta-analysis." Jama 306.9 (2011): 978-988.	Scores derived through consensus after blinded independent reviews by 2 reviewers.	Yang RM	2006	Laparoscopic urethrovesical anastomosis: a model to assess surgical competency	Yang RM, et al. Laparoscopic urethrovesical anastomosis: a model to assess surgical competency. J Endourol. 2006; 20:679-82.
9536	Unpublished Dataset Derived From: Cook, David A., et al. "Technology-enhanced simulation for health professions education: a systematic review and meta-analysis." Jama 306.9 (2011): 978-988.	Scores derived through consensus after blinded independent reviews by 2 reviewers.	Adermann J	2007	The impact of force feedback on training of surgical skills in virtual neuroendoscopy	Adermann J, et al. The impact of force feedback on training of surgical skills in virtual neuroendoscopy. Int J Comput Assist Radiol Surg. 2007; 2(Suppl 1):S198-S200.
4189	Unpublished Dataset Derived From: Cook, David A., et al. "Technology-enhanced simulation for health professions education: a systematic review and meta-analysis." Jama 306.9 (2011): 978-988.	Scores derived through consensus after blinded independent reviews by 2 reviewers.	Aggarwal R	2007	Proving the effectiveness of virtual reality simulation for training in laparoscopic surgery	Aggarwal R, et al. Proving the effectiveness of virtual reality simulation for training in laparoscopic surgery. Ann Surg. 2007; 246:771-779.
4192	Unpublished Dataset Derived From: Cook, David A., et al. "Technology-enhanced simulation for health professions education: a systematic review and meta-analysis." Jama 306.9 (2011): 978-988.	Scores derived through consensus after blinded independent reviews by 2 reviewers.	Ahlberg G	2007	Proficiency-based virtual reality training significantly reduces the error rate for residents during their first 10 laparoscopic cholecystectomies	Ahlberg G, et al. Proficiency-based virtual reality training significantly reduces the error rate for residents during their first 10 laparoscopic cholecystectomies. Am J Surg. 2007; 193:797-804.
4201	Unpublished Dataset Derived From: Cook, David A., et al. "Technology-enhanced simulation for health professions education: a systematic review and meta-analysis." Jama 306.9 (2011): 978-988.	Scores derived through consensus after blinded independent reviews by 2 reviewers.	Amin M	2007	Hands-on training methods for vocal fold injection education	Amin M, et al. Hands-on training methods for vocal fold injection education. Ann Otol Rhinol Laryngol. 2007; 116:1-6.
4218	Unpublished Dataset Derived From: Cook, David A., et al. "Technology-enhanced simulation for health professions education: a systematic review and meta-analysis." Jama 306.9 (2011): 978-988.	Scores derived through consensus after blinded independent reviews by 2 reviewers.	Banks EH	2007	Does a surgical simulator improve resident operative performance of laparoscopic tubal ligation?	Banks EH, et al. Does a surgical simulator improve resident operative performance of laparoscopic tubal ligation? Am J Obstet Gynecol. 2007; 197:541.e1-e5.
4230	Unpublished Dataset Derived From: Cook, David A., et al. "Technology-enhanced simulation for health professions education: a systematic review and meta-analysis." Jama 306.9 (2011): 978-988.	Scores derived through consensus after blinded independent reviews by 2 reviewers.	Behrend M	2007	Acquisition of spine injection skills using a beef injection simulator	Behrend M, et al. Acquisition of spine injection skills using a beef injection simulator. Pain physician. 2007; 10:591-598.
4237	Unpublished Dataset Derived From: Cook, David A., et al. "Technology-enhanced simulation for health professions education: a systematic review and meta-analysis." Jama 306.9 (2011): 978-988.	Scores derived through consensus after blinded independent reviews by 2 reviewers.	Berry M	2007	Porcine transfer study: virtual reality simulator training compared with porcine training in endovascular novices	Berry M, et al. Porcine transfer study: virtual reality simulator training compared with porcine training in endovascular novices. Cardiovasc Intervent Radiol. 2007; 30:455-461.
4238	Unpublished Dataset Derived From: Cook, David A., et al. "Technology-enhanced simulation for health professions education: a systematic review and meta-analysis." Jama 306.9 (2011): 978-988.	Scores derived through consensus after blinded independent reviews by 2 reviewers.	Beyea SC	2007	A nurse residency program for competency development using human patient simulation	Beyea SC, et al. A nurse residency program for competency development using human patient simulation. Journal for Nurses in Staff Development: JNSD. 2007; 23:77-82.
4241	Unpublished Dataset Derived From: Cook, David A., et al. "Technology-enhanced simulation for health professions education: a systematic review and meta-analysis." Jama 306.9 (2011): 978-988.	Scores derived through consensus after blinded independent reviews by 2 reviewers.	Birch L	2007	Obstetric skills drills: evaluation of teaching methods	Birch L, et al. Obstetric skills drills: evaluation of teaching methods. Nurse Educ Today. 2007; 27:915-922.
4259	Unpublished Dataset Derived From: Cook, David A., et al. "Technology-enhanced simulation for health professions education: a systematic review and meta-analysis." Jama 306.9 (2011): 978-988.	Scores derived through consensus after blinded independent reviews by 2 reviewers.	Brian A	2007	Nurses training doctors: evaluation of a fifth year medical school pilot	Brian A, et al. Nurses training doctors: evaluation of a fifth year medical school pilot. Br J Nurs. 2007; 16:8-10.
4268	Unpublished Dataset Derived From: Cook, David A., et al. "Technology-enhanced simulation for health professions education: a systematic review and meta-analysis." Jama 306.9 (2011): 978-988.	Scores derived through consensus after blinded independent reviews by 2 reviewers.	Bruynzeel H	2007	Desktop simulator: key to universal training?	Bruynzeel H, et al. Desktop simulator: key to universal training? Surg Endosc. 2007; 21:1637-1640.
4272	Unpublished Dataset Derived From: Cook, David A., et al. "Technology-enhanced simulation for health professions education: a systematic review and meta-analysis." Jama 306.9 (2011): 978-988.	Scores derived through consensus after blinded independent reviews by 2 reviewers.	Burchard ER	2007	Simulation training improves resident performance in operative hysteroscopic resection techniques	Burchard ER, et al. Simulation training improves resident performance in operative hysteroscopic resection techniques. Am J Obstet Gynecol. 2007; 197:542.e1-e4.
4276	Unpublished Dataset Derived From: Cook, David A., et al. "Technology-enhanced simulation for health professions education: a systematic review and meta-analysis." Jama 306.9 (2011): 978-988.	Scores derived through consensus after blinded independent reviews by 2 reviewers.	Buzink SN	2007	Acquiring basic endoscopy skills by training on the GI Mentor II	Buzink SN, et al. Acquiring basic endoscopy skills by training on the GI Mentor II. Surg Endosc. 2007; 21:1996-2003.
4289	Unpublished Dataset Derived From: Cook, David A., et al. "Technology-enhanced simulation for health professions education: a systematic review and meta-analysis." Jama 306.9 (2011): 978-988.	Scores derived through consensus after blinded independent reviews by 2 reviewers.	Chang J-Y	2007	Effectiveness of two forms of feedback on training of a joint mobilization skill by using a joint translation simulator	Chang J-Y, et al. Effectiveness of two forms of feedback on training of a joint mobilization skill by using a joint translation simulator. Phys Ther. 2007; 87:418-430.
4294	Unpublished Dataset Derived From: Cook, David A., et al. "Technology-enhanced simulation for health professions education: a systematic review and meta-analysis." Jama 306.9 (2011): 978-988.	Scores derived through consensus after blinded independent reviews by 2 reviewers.	Cherry RA	2007	The effectiveness of a human patient simulator in the ATLS shock skills station	Cherry RA, et al. The effectiveness of a human patient simulator in the ATLS shock skills station. J Surg Res. 2007; 139:229-235.
4310	Unpublished Dataset Derived From: Cook, David A., et al. "Technology-enhanced simulation for health professions education: a systematic review and meta-analysis." Jama 306.9 (2011): 978-988.	Scores derived through consensus after blinded independent reviews by 2 reviewers.	Cordova-Dominguez JA	2007	Pilot study of a virtual simulation model to teach the lumbar sympathetic block procedure [Spanish]	Cordova-Dominguez JA, et al. Pilot study of a virtual simulation model to teach the lumbar sympathetic block procedure [Spanish]. Revista Mexicana de Anestesiologia. 2007; 30 (2):61-66.
7229	Unpublished Dataset Derived From: Cook, David A., et al. "Technology-enhanced simulation for health professions education: a systematic review and meta-analysis." Jama 306.9 (2011): 978-988.	Scores derived through consensus after blinded independent reviews by 2 reviewers.	Cosman PH	2007	Skills acquired on virtual reality laparoscopic simulators transfer into the operating room in a blinded, randomised, controlled trial	Cosman PH, et al. Skills acquired on virtual reality laparoscopic simulators transfer into the operating room in a blinded, randomised, controlled trial. Stud Health Technol Inform. 2007; 125:76-81.
4317	Unpublished Dataset Derived From: Cook, David A., et al. "Technology-enhanced simulation for health professions education: a systematic review and meta-analysis." Jama 306.9 (2011): 978-988.	Scores derived through consensus after blinded independent reviews by 2 reviewers.	Crofts JF	2007	Management of shoulder dystocia: skill retention 6 and 12 months after training	Crofts JF, et al. Management of shoulder dystocia: skill retention 6 and 12 months after training. Obstet Gynecol. 2007; 110:1069-1074.
4318	Unpublished Dataset Derived From: Cook, David A., et al. "Technology-enhanced simulation for health professions education: a systematic review and meta-analysis." Jama 306.9 (2011): 978-988.	Scores derived through consensus after blinded independent reviews by 2 reviewers.	Crofts JF	2007	Change in knowledge of midwives and obstetricians following obstetric emergency training: a randomised controlled trial of local hospital, simulation centre and teamwork training	Crofts JF, et al. Change in knowledge of midwives and obstetricians following obstetric emergency training: a randomised controlled trial of local hospital, simulation centre and teamwork training. BJOG. 2007; 114:1534-41.
4332	Unpublished Dataset Derived From: Cook, David A., et al. "Technology-enhanced simulation for health professions education: a systematic review and meta-analysis." Jama 306.9 (2011): 978-988.	Scores derived through consensus after blinded independent reviews by 2 reviewers.	Davis DP	2007	The effectiveness of a novel, algorithm-based difficult airway curriculum for air medical crews using human patient simulators	Davis DP, et al. The effectiveness of a novel, algorithm-based difficult airway curriculum for air medical crews using human patient simulators. Prehosp Emerg Care. 2007; 11:72-79.
4333	Unpublished Dataset Derived From: Cook, David A., et al. "Technology-enhanced simulation for health professions education: a systematic review and meta-analysis." Jama 306.9 (2011): 978-988.	Scores derived through consensus after blinded independent reviews by 2 reviewers.	Dawson DL	2007	Training with simulation improves residents' endovascular procedure skills	Dawson DL, et al. Training with simulation improves residents' endovascular procedure skills. J Vasc Surg. 2007; 45:149-154.
4351	Unpublished Dataset Derived From: Cook, David A., et al. "Technology-enhanced simulation for health professions education: a systematic review and meta-analysis." Jama 306.9 (2011): 978-988.	Scores derived through consensus after blinded independent reviews by 2 reviewers.	Dimmick S	2007	CT-guided procedures: evaluation of a phantom system to teach accurate needle placement	Dimmick S, et al. CT-guided procedures: evaluation of a phantom system to teach accurate needle placement. Clin Radiol. 2007; 62:166-171.
4358	Unpublished Dataset Derived From: Cook, David A., et al. "Technology-enhanced simulation for health professions education: a systematic review and meta-analysis." Jama 306.9 (2011): 978-988.	Scores derived through consensus after blinded independent reviews by 2 reviewers.	Dubrowski A	2007	A comparison of single- and multiple-stage approaches to teaching laparoscopic suturing	Dubrowski A, et al. A comparison of single- and multiple-stage approaches to teaching laparoscopic suturing. Am J Surg. 2007; 193:269-273.
4374	Unpublished Dataset Derived From: Cook, David A., et al. "Technology-enhanced simulation for health professions education: a systematic review and meta-analysis." Jama 306.9 (2011): 978-988.	Scores derived through consensus after blinded independent reviews by 2 reviewers.	Farah R	2007	Cardiopulmonary resuscitation surprise drills for assessing, improving and maintaining cardiopulmonary resuscitation skills of hospital personnel	Farah R, et al. Cardiopulmonary resuscitation surprise drills for assessing, improving and maintaining cardiopulmonary resuscitation skills of hospital personnel. Eur J Emerg Med. 2007; 14:332-336.
4379	Unpublished Dataset Derived From: Cook, David A., et al. "Technology-enhanced simulation for health professions education: a systematic review and meta-analysis." Jama 306.9 (2011): 978-988.	Scores derived through consensus after blinded independent reviews by 2 reviewers.	Fialkow M	2007	A curriculum for Burch colposuspension and diagnostic cystoscopy evaluated by an objective structured assessment of technical skills	Fialkow M, et al. A curriculum for Burch colposuspension and diagnostic cystoscopy evaluated by an objective structured assessment of technical skills. Am J Obstet Gynecol. 2007; 197:544.e1-e6.
4383	Unpublished Dataset Derived From: Cook, David A., et al. "Technology-enhanced simulation for health professions education: a systematic review and meta-analysis." Jama 306.9 (2011): 978-988.	Scores derived through consensus after blinded independent reviews by 2 reviewers.	Fried MP	2007	Construct validity of the endoscopic sinus surgery simulator: II. Assessment of discriminant validity and expert benchmarking	Fried MP, et al. Construct validity of the endoscopic sinus surgery simulator: II. Assessment of discriminant validity and expert benchmarking. Archives of Otolaryngology--Head & Neck Surgery. 2007; 133:350-357.
4390	Unpublished Dataset Derived From: Cook, David A., et al. "Technology-enhanced simulation for health professions education: a systematic review and meta-analysis." Jama 306.9 (2011): 978-988.	Scores derived through consensus after blinded independent reviews by 2 reviewers.	Ganai S	2007	Virtual-reality training improves angled telescope skills in novice laparoscopists	Ganai S, et al. Virtual-reality training improves angled telescope skills in novice laparoscopists. Am J Surg. 2007; 193:260-265.
4402	Unpublished Dataset Derived From: Cook, David A., et al. "Technology-enhanced simulation for health professions education: a systematic review and meta-analysis." Jama 306.9 (2011): 978-988.	Scores derived through consensus after blinded independent reviews by 2 reviewers.	Gilfoyle E	2007	Development of a leadership skills workshop in paediatric advanced resuscitation	Gilfoyle E, et al. Development of a leadership skills workshop in paediatric advanced resuscitation. Med Teach. 2007; 29:e276-e283.
4408	Unpublished Dataset Derived From: Cook, David A., et al. "Technology-enhanced simulation for health professions education: a systematic review and meta-analysis." Jama 306.9 (2011): 978-988.	Scores derived through consensus after blinded independent reviews by 2 reviewers.	Gocer C	2007	An alternative model for stapedectomy training in residency program: sheep cadaver ear	Gocer C, et al. An alternative model for stapedectomy training in residency program: sheep cadaver ear. Eur Arch Otorhinolaryngol. 2007; 264:1409-1412.
4423	Unpublished Dataset Derived From: Cook, David A., et al. "Technology-enhanced simulation for health professions education: a systematic review and meta-analysis." Jama 306.9 (2011): 978-988.	Scores derived through consensus after blinded independent reviews by 2 reviewers.	Gutierrez F	2007	The effect of degree of immersion upon learning performance in virtual reality simulations for medical education	Gutierrez F, et al. The effect of degree of immersion upon learning performance in virtual reality simulations for medical education. Stud Health Technol Inform. 2007; 125:155-160.
4442	Unpublished Dataset Derived From: Cook, David A., et al. "Technology-enhanced simulation for health professions education: a systematic review and meta-analysis." Jama 306.9 (2011): 978-988.	Scores derived through consensus after blinded independent reviews by 2 reviewers.	Heinrichs WL	2007	Criterion-based training with surgical simulators: proficiency of experienced surgeons	Heinrichs WL, et al. Criterion-based training with surgical simulators: proficiency of experienced surgeons. J Soc Laparoendosc Surg. 2007; 11:273-302.
4454	Unpublished Dataset Derived From: Cook, David A., et al. "Technology-enhanced simulation for health professions education: a systematic review and meta-analysis." Jama 306.9 (2011): 978-988.	Scores derived through consensus after blinded independent reviews by 2 reviewers.	Hoffmann RL	2007	The effects of human patient simulators on basic knowledge in critical care nursing with undergraduate senior baccalaureate nursing students	Hoffmann RL, et al. The effects of human patient simulators on basic knowledge in critical care nursing with undergraduate senior baccalaureate nursing students. Simul Healthc. 2007; 2:110-114.
4456	Unpublished Dataset Derived From: Cook, David A., et al. "Technology-enhanced simulation for health professions education: a systematic review and meta-analysis." Jama 306.9 (2011): 978-988.	Scores derived through consensus after blinded independent reviews by 2 reviewers.	Hogle NJ	2007	Documenting a learning curve and test-retest reliability of two tasks on a virtual reality training simulator in laparoscopic surgery	Hogle NJ, et al. Documenting a learning curve and test-retest reliability of two tasks on a virtual reality training simulator in laparoscopic surgery. J Surg Educ. 2007; 64:424-430.
4465	Unpublished Dataset Derived From: Cook, David A., et al. "Technology-enhanced simulation for health professions education: a systematic review and meta-analysis." Jama 306.9 (2011): 978-988.	Scores derived through consensus after blinded independent reviews by 2 reviewers.	Hunt EA	2007	Simulated pediatric trauma team management: assessment of an educational intervention	Hunt EA, et al. Simulated pediatric trauma team management: assessment of an educational intervention. Pediatr Emerg Care. 2007; 23:796-804.
4468	Unpublished Dataset Derived From: Cook, David A., et al. "Technology-enhanced simulation for health professions education: a systematic review and meta-analysis." Jama 306.9 (2011): 978-988.	Scores derived through consensus after blinded independent reviews by 2 reviewers.	Iglesias-Vazquez JA	2007	Cost-efficiency assessment of Advanced Life Support (ALS) courses based on the comparison of advanced simulators with conventional manikins	Iglesias-Vazquez JA, et al. Cost-efficiency assessment of Advanced Life Support (ALS) courses based on the comparison of advanced simulators with conventional manikins. BMC Emergency Medicine. 2007; 7:18.
4470	Unpublished Dataset Derived From: Cook, David A., et al. "Technology-enhanced simulation for health professions education: a systematic review and meta-analysis." Jama 306.9 (2011): 978-988.	Scores derived through consensus after blinded independent reviews by 2 reviewers.	Immenroth M	2007	Mental training in surgical education: a randomized controlled trial	Immenroth M, et al. Mental training in surgical education: a randomized controlled trial. Ann Surg. 2007; 245:385-91.
7241	Unpublished Dataset Derived From: Cook, David A., et al. "Technology-enhanced simulation for health professions education: a systematic review and meta-analysis." Jama 306.9 (2011): 978-988.	Scores derived through consensus after blinded independent reviews by 2 reviewers.	Jankouskas T	2007	Crisis resource management: evaluating outcomes of a multidisciplinary team	Jankouskas T, et al. Crisis resource management: evaluating outcomes of a multidisciplinary team. Simul Healthc. 2007; 2:96-101.
9730	Unpublished Dataset Derived From: Cook, David A., et al. "Technology-enhanced simulation for health professions education: a systematic review and meta-analysis." Jama 306.9 (2011): 978-988.	Scores derived through consensus after blinded independent reviews by 2 reviewers.	Kahol K	2007	Augmented virtual reality for laparoscopic surgical tool training	Kahol K, et al. Augmented virtual reality for laparoscopic surgical tool training. Lect Notes Comput Sci. 2007; 4553 LNCS:459-467.
4516	Unpublished Dataset Derived From: Cook, David A., et al. "Technology-enhanced simulation for health professions education: a systematic review and meta-analysis." Jama 306.9 (2011): 978-988.	Scores derived through consensus after blinded independent reviews by 2 reviewers.	Kory PD	2007	Initial airway management skills of senior residents: simulation training compared with traditional training	Kory PD, et al. Initial airway management skills of senior residents: simulation training compared with traditional training. Chest. 2007; 132:1927-31.
4533	Unpublished Dataset Derived From: Cook, David A., et al. "Technology-enhanced simulation for health professions education: a systematic review and meta-analysis." Jama 306.9 (2011): 978-988.	Scores derived through consensus after blinded independent reviews by 2 reviewers.	Lathrop A	2007	Simulation-based learning for midwives: background and pilot implementation	Lathrop A, et al. Simulation-based learning for midwives: background and pilot implementation. J Midwifery Womens Health. 2007; 52:492-8.
4536	Unpublished Dataset Derived From: Cook, David A., et al. "Technology-enhanced simulation for health professions education: a systematic review and meta-analysis." Jama 306.9 (2011): 978-988.	Scores derived through consensus after blinded independent reviews by 2 reviewers.	Lazarski MP	2007	How do feedback and instructions affect the performance of a simulated surgical task?	Lazarski MP, et al. How do feedback and instructions affect the performance of a simulated surgical task? J Oral Maxillofac Surg. 2007; 65:1155-61.
4542	Unpublished Dataset Derived From: Cook, David A., et al. "Technology-enhanced simulation for health professions education: a systematic review and meta-analysis." Jama 306.9 (2011): 978-988.	Scores derived through consensus after blinded independent reviews by 2 reviewers.	Lee JC	2007	Randomized controlled trial of an instructional DVD for clinical skills teaching	Lee JC, et al. Randomized controlled trial of an instructional DVD for clinical skills teaching. Emerg Med Australas. 2007; 19:241-5.
4546	Unpublished Dataset Derived From: Cook, David A., et al. "Technology-enhanced simulation for health professions education: a systematic review and meta-analysis." Jama 306.9 (2011): 978-988.	Scores derived through consensus after blinded independent reviews by 2 reviewers.	LeFlore JL	2007	Comparison of self-directed learning versus instructor-modeled learning during a simulated clinical experience	LeFlore JL, et al. Comparison of self-directed learning versus instructor-modeled learning during a simulated clinical experience. Simul Healthc. 2007; 2:170-7.
4561	Unpublished Dataset Derived From: Cook, David A., et al. "Technology-enhanced simulation for health professions education: a systematic review and meta-analysis." Jama 306.9 (2011): 978-988.	Scores derived through consensus after blinded independent reviews by 2 reviewers.	Lopez YM	2007	Courses on mechanical ventilation in pediatrics: first experience in Spain	Lopez YM, et al. Courses on mechanical ventilation in pediatrics: first experience in Spain. Pediatr Pulmonol. 2007; 42:1072-7.
4568	Unpublished Dataset Derived From: Cook, David A., et al. "Technology-enhanced simulation for health professions education: a systematic review and meta-analysis." Jama 306.9 (2011): 978-988.	Scores derived through consensus after blinded independent reviews by 2 reviewers.	Madan AK	2007	Prospective randomized controlled trial of laparoscopic trainers for basic laparoscopic skills acquisition	Madan AK, et al. Prospective randomized controlled trial of laparoscopic trainers for basic laparoscopic skills acquisition. Surg Endosc. 2007; 21:209-13.
4571	Unpublished Dataset Derived From: Cook, David A., et al. "Technology-enhanced simulation for health professions education: a systematic review and meta-analysis." Jama 306.9 (2011): 978-988.	Scores derived through consensus after blinded independent reviews by 2 reviewers.	Maiss J	2007	The compactEASIE® is a feasible training model for endoscopic novices: a prospective randomised trial	Maiss J, et al. The compactEASIE® is a feasible training model for endoscopic novices: a prospective randomised trial. Dig Liver Dis. 2007; 39:70-8.
4577	Unpublished Dataset Derived From: Cook, David A., et al. "Technology-enhanced simulation for health professions education: a systematic review and meta-analysis." Jama 306.9 (2011): 978-988.	Scores derived through consensus after blinded independent reviews by 2 reviewers.	Mathis KL	2007	Construct validation of a laparoscopic surgical simulator	Mathis KL, et al. Construct validation of a laparoscopic surgical simulator. Simul Healthc. 2007; 2:178-82.
4594	Unpublished Dataset Derived From: Cook, David A., et al. "Technology-enhanced simulation for health professions education: a systematic review and meta-analysis." Jama 306.9 (2011): 978-988.	Scores derived through consensus after blinded independent reviews by 2 reviewers.	Miranda JA	2007	Firm-based trial to improve central venous catheter insertion practices	Miranda JA, et al. Firm-based trial to improve central venous catheter insertion practices. J Hosp Med. 2007; 2:135-42.
4604	Unpublished Dataset Derived From: Cook, David A., et al. "Technology-enhanced simulation for health professions education: a systematic review and meta-analysis." Jama 306.9 (2011): 978-988.	Scores derived through consensus after blinded independent reviews by 2 reviewers.	Munz Y	2007	Curriculum-based solo virtual reality training for laparoscopic intracorporeal knot tying: objective assessment of the transfer of skill from virtual reality to reality	Munz Y, et al. Curriculum-based solo virtual reality training for laparoscopic intracorporeal knot tying: objective assessment of the transfer of skill from virtual reality to reality. Am J Surg. 2007; 193:774-83.
4612	Unpublished Dataset Derived From: Cook, David A., et al. "Technology-enhanced simulation for health professions education: a systematic review and meta-analysis." Jama 306.9 (2011): 978-988.	Scores derived through consensus after blinded independent reviews by 2 reviewers.	Neequaye SK	2007	Identification of skills common to renal and iliac endovascular procedures performed on a virtual reality simulator	Neequaye SK, et al. Identification of skills common to renal and iliac endovascular procedures performed on a virtual reality simulator. Eur J Vasc Endovasc Surg. 2007; 33:525-32.
4620	Unpublished Dataset Derived From: Cook, David A., et al. "Technology-enhanced simulation for health professions education: a systematic review and meta-analysis." Jama 306.9 (2011): 978-988.	Scores derived through consensus after blinded independent reviews by 2 reviewers.	Nilsson TA	2007	A randomized trial of simulation-based versus conventional training of dental student skill at interpreting spatial information in radiographs	Nilsson TA, et al. A randomized trial of simulation-based versus conventional training of dental student skill at interpreting spatial information in radiographs. Simul Healthc. 2007; 2:164-9.
4634	Unpublished Dataset Derived From: Cook, David A., et al. "Technology-enhanced simulation for health professions education: a systematic review and meta-analysis." Jama 306.9 (2011): 978-988.	Scores derived through consensus after blinded independent reviews by 2 reviewers.	Park J	2007	Randomized controlled trial of virtual reality simulator training: transfer to live patients	Park J, et al. Randomized controlled trial of virtual reality simulator training: transfer to live patients. Am J Surg. 2007; 194:205-11.
15026	Unpublished Dataset Derived From: Cook, David A., et al. "Technology-enhanced simulation for health professions education: a systematic review and meta-analysis." Jama 306.9 (2011): 978-988.	Scores derived through consensus after blinded independent reviews by 2 reviewers.	Porte MC	2007	Verbal feedback from an expert is more effective than self-accessed feedback about motion efficiency in learning new surgical skills	Porte, Mark C., et al. "Verbal feedback from an expert is more effective than self-accessed feedback about motion efficiency in learning new surgical skills." The American journal of surgery 193.1 (2007): 105-110.
4654	Unpublished Dataset Derived From: Cook, David A., et al. "Technology-enhanced simulation for health professions education: a systematic review and meta-analysis." Jama 306.9 (2011): 978-988.	Scores derived through consensus after blinded independent reviews by 2 reviewers.	Pugh CM	2007	Fear of missing a lesion: use of simulated breast models to decrease student anxiety when learning clinical breast examinations	Pugh CM, et al. Fear of missing a lesion: use of simulated breast models to decrease student anxiety when learning clinical breast examinations. Am J Surg. 2007; 193:766-70.
4657	Unpublished Dataset Derived From: Cook, David A., et al. "Technology-enhanced simulation for health professions education: a systematic review and meta-analysis." Jama 306.9 (2011): 978-988.	Scores derived through consensus after blinded independent reviews by 2 reviewers.	Radhakrishnan K	2007	Measuring clinical practice parameters with human patient simulation: a pilot study	Radhakrishnan K, et al. Measuring clinical practice parameters with human patient simulation: a pilot study. International Journal of Nursing Education Scholarship. 2007; 4:Article 8.
4703	Unpublished Dataset Derived From: Cook, David A., et al. "Technology-enhanced simulation for health professions education: a systematic review and meta-analysis." Jama 306.9 (2011): 978-988.	Scores derived through consensus after blinded independent reviews by 2 reviewers.	Scherer YK	2007	A comparison of clinical simulation and case study presentation on nurse practitioner students' knowledge and confidence in managing a cardiac event	Scherer YK, et al. A comparison of clinical simulation and case study presentation on nurse practitioner students' knowledge and confidence in managing a cardiac event. International Journal of Nursing Education Scholarship. 2007; 4:Article 22.
4705	Unpublished Dataset Derived From: Cook, David A., et al. "Technology-enhanced simulation for health professions education: a systematic review and meta-analysis." Jama 306.9 (2011): 978-988.	Scores derived through consensus after blinded independent reviews by 2 reviewers.	Schlosser K	2007	Training of laparoscopic skills with virtual reality simulator: a critical reappraisal of the learning curve	Schlosser K, et al. Training of laparoscopic skills with virtual reality simulator: a critical reappraisal of the learning curve. European Surgery - Acta Chirurgica Austriaca. 2007; 39:180-184.
4709	Unpublished Dataset Derived From: Cook, David A., et al. "Technology-enhanced simulation for health professions education: a systematic review and meta-analysis." Jama 306.9 (2011): 978-988.	Scores derived through consensus after blinded independent reviews by 2 reviewers.	Schwartz LR	2007	A randomized comparison trial of case-based learning versus human patient simulation in medical student education	Schwartz LR, et al. A randomized comparison trial of case-based learning versus human patient simulation in medical student education. Acad Emerg Med. 2007; 14:130-7.
4710	Unpublished Dataset Derived From: Cook, David A., et al. "Technology-enhanced simulation for health professions education: a systematic review and meta-analysis." Jama 306.9 (2011): 978-988.	Scores derived through consensus after blinded independent reviews by 2 reviewers.	Scott DJ	2007	A cost-effective proficiency-based knot-tying and suturing curriculum for residency programs	Scott DJ, et al. A cost-effective proficiency-based knot-tying and suturing curriculum for residency programs. J Surg Res. 2007; 141:7-15.
4713	Unpublished Dataset Derived From: Cook, David A., et al. "Technology-enhanced simulation for health professions education: a systematic review and meta-analysis." Jama 306.9 (2011): 978-988.	Scores derived through consensus after blinded independent reviews by 2 reviewers.	Sedlack RE	2007	Validation of computer simulation training for esophagogastroduodenoscopy: Pilot study	Sedlack RE. Validation of computer simulation training for esophagogastroduodenoscopy: Pilot study. J Gastroenterol Hepatol. 2007; 22:1214-9.
4722	Unpublished Dataset Derived From: Cook, David A., et al. "Technology-enhanced simulation for health professions education: a systematic review and meta-analysis." Jama 306.9 (2011): 978-988.	Scores derived through consensus after blinded independent reviews by 2 reviewers.	Shavit I	2007	Enhancing patient safety during pediatric sedation: the impact of simulation-based training of nonanesthesiologists	Shavit I, et al. Enhancing patient safety during pediatric sedation: the impact of simulation-based training of nonanesthesiologists. Arch Pediatr Adolesc Med. 2007; 161:740-3.
4725	Unpublished Dataset Derived From: Cook, David A., et al. "Technology-enhanced simulation for health professions education: a systematic review and meta-analysis." Jama 306.9 (2011): 978-988.	Scores derived through consensus after blinded independent reviews by 2 reviewers.	Shepherd IA	2007	Enhancing graduate nurses' health assessment knowledge and skills using low-fidelity adult human simulation	Shepherd IA, et al. Enhancing graduate nurses' health assessment knowledge and skills using low-fidelity adult human simulation. Simul Healthc. 2007; 2:16-24.
4726	Unpublished Dataset Derived From: Cook, David A., et al. "Technology-enhanced simulation for health professions education: a systematic review and meta-analysis." Jama 306.9 (2011): 978-988.	Scores derived through consensus after blinded independent reviews by 2 reviewers.	Shukla A	2007	A simulation course on lifesaving techniques for third-year medical students	Shukla A, et al. A simulation course on lifesaving techniques for third-year medical students. Simul Healthc. 2007; 2:11-5.
13241	Unpublished Dataset Derived From: Cook, David A., et al. "Technology-enhanced simulation for health professions education: a systematic review and meta-analysis." Jama 306.9 (2011): 978-988.	Scores derived through consensus after blinded independent reviews by 2 reviewers.	Siddighi S	2007	Effects of an educational workshop on performance of fourth-degree perineal laceration repair	Siddighi S, et al. Effects of an Educational Workshop on Performance of Fourth-Degree Perineal Laceration Repair. Obstet Gynecol. 2007; 109:289-294
4727	Unpublished Dataset Derived From: Cook, David A., et al. "Technology-enhanced simulation for health professions education: a systematic review and meta-analysis." Jama 306.9 (2011): 978-988.	Scores derived through consensus after blinded independent reviews by 2 reviewers.	Sidhu RS	2007	Laboratory-based vascular anastomosis training: a randomized controlled trial evaluating the effects of bench model fidelity and level of training on skill acquisition	Sidhu RS, et al. Laboratory-based vascular anastomosis training: a randomized controlled trial evaluating the effects of bench model fidelity and level of training on skill acquisition. J Vasc Surg. 2007; 45:343-9.
4736	Unpublished Dataset Derived From: Cook, David A., et al. "Technology-enhanced simulation for health professions education: a systematic review and meta-analysis." Jama 306.9 (2011): 978-988.	Scores derived through consensus after blinded independent reviews by 2 reviewers.	Sohn VY	2007	From the combat medic to the forward surgical team: the Madigan model for improving trauma readiness of brigade combat teams fighting the Global War on Terror	Sohn VY, et al. From the combat medic to the forward surgical team: the Madigan model for improving trauma readiness of brigade combat teams fighting the Global War on Terror. J Surg Res. 2007; 138:25-31.
4737	Unpublished Dataset Derived From: Cook, David A., et al. "Technology-enhanced simulation for health professions education: a systematic review and meta-analysis." Jama 306.9 (2011): 978-988.	Scores derived through consensus after blinded independent reviews by 2 reviewers.	Sohn VY	2007	Training physicians for combat casualty care on the modern battlefield	Sohn VY, et al. Training physicians for combat casualty care on the modern battlefield. J Surg Educ. 2007; 64:199-203.
4742	Unpublished Dataset Derived From: Cook, David A., et al. "Technology-enhanced simulation for health professions education: a systematic review and meta-analysis." Jama 306.9 (2011): 978-988.	Scores derived through consensus after blinded independent reviews by 2 reviewers.	Spooner BB	2007	An evaluation of objective feedback in basic life support (BLS) training	Spooner BB, et al. An evaluation of objective feedback in basic life support (BLS) training. Resuscitation. 2007; 73:417-24.
4745	Unpublished Dataset Derived From: Cook, David A., et al. "Technology-enhanced simulation for health professions education: a systematic review and meta-analysis." Jama 306.9 (2011): 978-988.	Scores derived through consensus after blinded independent reviews by 2 reviewers.	Stefanidis D	2007	Limited feedback and video tutorials optimize learning and resource utilization during laparoscopic simulator training	Stefanidis D, et al. Limited feedback and video tutorials optimize learning and resource utilization during laparoscopic simulator training. Surgery. 2007; 142:202-6.
4746	Unpublished Dataset Derived From: Cook, David A., et al. "Technology-enhanced simulation for health professions education: a systematic review and meta-analysis." Jama 306.9 (2011): 978-988.	Scores derived through consensus after blinded independent reviews by 2 reviewers.	Stefanidis D	2007	Closing the gap in operative performance between novices and experts: does harder mean better for laparoscopic simulator training?	Stefanidis D, et al. Closing the gap in operative performance between novices and experts: does harder mean better for laparoscopic simulator training? J Am Coll Surg. 2007; 205:307-13.
4744	Unpublished Dataset Derived From: Cook, David A., et al. "Technology-enhanced simulation for health professions education: a systematic review and meta-analysis." Jama 306.9 (2011): 978-988.	Scores derived through consensus after blinded independent reviews by 2 reviewers.	Stefanidis D	2007	Construct and face validity and task workload for laparoscopic camera navigation: virtual reality versus videotrainer systems at the SAGES Learning Center	Stefanidis D, et al. Construct and face validity and task workload for laparoscopic camera navigation: virtual reality versus videotrainer systems at the SAGES Learning Center. Surg Endosc. 2007; 21:1158-64.
4762	Unpublished Dataset Derived From: Cook, David A., et al. "Technology-enhanced simulation for health professions education: a systematic review and meta-analysis." Jama 306.9 (2011): 978-988.	Scores derived through consensus after blinded independent reviews by 2 reviewers.	Thomas EJ	2007	Teaching teamwork during the Neonatal Resuscitation Program: a randomized trial	Thomas EJ, et al. Teaching teamwork during the Neonatal Resuscitation Program: a randomized trial. J Perinatol. 2007; 27:409-14.
4764	Unpublished Dataset Derived From: Cook, David A., et al. "Technology-enhanced simulation for health professions education: a systematic review and meta-analysis." Jama 306.9 (2011): 978-988.	Scores derived through consensus after blinded independent reviews by 2 reviewers.	Thomas-Gibson S	2007	Intensive training over 5 days improves colonoscopy skills long-term	Thomas-Gibson S, et al. Intensive training over 5 days improves colonoscopy skills long-term. Endoscopy. 2007; 39:818-24.
4771	Unpublished Dataset Derived From: Cook, David A., et al. "Technology-enhanced simulation for health professions education: a systematic review and meta-analysis." Jama 306.9 (2011): 978-988.	Scores derived through consensus after blinded independent reviews by 2 reviewers.	Torgerson C	2007	Low fidelity simulation of temporal bone drilling leads to improved but suboptimal outcomes	Torgerson C, et al. Low fidelity simulation of temporal bone drilling leads to improved but suboptimal outcomes. Stud Health Technol Inform. 2007; 125:470-2.
4781	Unpublished Dataset Derived From: Cook, David A., et al. "Technology-enhanced simulation for health professions education: a systematic review and meta-analysis." Jama 306.9 (2011): 978-988.	Scores derived through consensus after blinded independent reviews by 2 reviewers.	Tuttle RP	2007	Utilizing simulation technology for competency skills assessment and a comparison of traditional methods of training to simulation-based training	Tuttle RP, et al. Utilizing simulation technology for competency skills assessment and a comparison of traditional methods of training to simulation-based training. Respir Care. 2007; 52:263-70.
4789	Unpublished Dataset Derived From: Cook, David A., et al. "Technology-enhanced simulation for health professions education: a systematic review and meta-analysis." Jama 306.9 (2011): 978-988.	Scores derived through consensus after blinded independent reviews by 2 reviewers.	Van Sickle KR	2007	The effect of escalating feedback on the acquisition of psychomotor skills for laparoscopy	Van Sickle KR, et al. The effect of escalating feedback on the acquisition of psychomotor skills for laparoscopy. Surg Endosc. 2007; 21:220-4.
4790	Unpublished Dataset Derived From: Cook, David A., et al. "Technology-enhanced simulation for health professions education: a systematic review and meta-analysis." Jama 306.9 (2011): 978-988.	Scores derived through consensus after blinded independent reviews by 2 reviewers.	Van Sickle KR	2007	Attempted establishment of proficiency levels for laparoscopic performance on a national scale using simulation: the results from the 2004 SAGES MIST-VR learning center study	Van Sickle KR, et al. Attempted establishment of proficiency levels for laparoscopic performance on a national scale using simulation: the results from the 2004 SAGES MIST-VR learning center study. Surg Endosc. 2007; 21:5-10.
4796	Unpublished Dataset Derived From: Cook, David A., et al. "Technology-enhanced simulation for health professions education: a systematic review and meta-analysis." Jama 306.9 (2011): 978-988.	Scores derived through consensus after blinded independent reviews by 2 reviewers.	Verdaasdonk EGG	2007	The influence of different training schedules on the learning of psychomotor skills for endoscopic surgery	Verdaasdonk EGG, et al. The influence of different training schedules on the learning of psychomotor skills for endoscopic surgery. Surg Endosc. 2007; 21:214-9.
4795	Unpublished Dataset Derived From: Cook, David A., et al. "Technology-enhanced simulation for health professions education: a systematic review and meta-analysis." Jama 306.9 (2011): 978-988.	Scores derived through consensus after blinded independent reviews by 2 reviewers.	Verdaasdonk EGG	2007	Construct validity and assessment of the learning curve for the SIMENDO endoscopic simulator	Verdaasdonk EGG, et al. Construct validity and assessment of the learning curve for the SIMENDO endoscopic simulator. Surg Endosc. 2007; 21:1406-12.
4801	Unpublished Dataset Derived From: Cook, David A., et al. "Technology-enhanced simulation for health professions education: a systematic review and meta-analysis." Jama 306.9 (2011): 978-988.	Scores derived through consensus after blinded independent reviews by 2 reviewers.	von Sternberg N	2007	Learning by doing virtually	von Sternberg N, et al. Learning by doing virtually. Int J Oral Maxillofac Surg. 2007; 36:386-90.
4805	Unpublished Dataset Derived From: Cook, David A., et al. "Technology-enhanced simulation for health professions education: a systematic review and meta-analysis." Jama 306.9 (2011): 978-988.	Scores derived through consensus after blinded independent reviews by 2 reviewers.	Wallin C-J	2007	Target-focused medical emergency team training using a human patient simulator: effects on behaviour and attitude	Wallin C-J, et al. Target-focused medical emergency team training using a human patient simulator: effects on behaviour and attitude. Med Educ. 2007; 41:173-80.
4811	Unpublished Dataset Derived From: Cook, David A., et al. "Technology-enhanced simulation for health professions education: a systematic review and meta-analysis." Jama 306.9 (2011): 978-988.	Scores derived through consensus after blinded independent reviews by 2 reviewers.	Welk A	2007	Mental training in dentistry	Welk A, et al. Mental training in dentistry. Quintessence Int. 2007; 38:489-497.
4813	Unpublished Dataset Derived From: Cook, David A., et al. "Technology-enhanced simulation for health professions education: a systematic review and meta-analysis." Jama 306.9 (2011): 978-988.	Scores derived through consensus after blinded independent reviews by 2 reviewers.	Wierinck ER	2007	Expert performance on a virtual reality simulation system	Wierinck ER, et al. Expert performance on a virtual reality simulation system. J Dent Educ. 2007; 71:759-66.
4821	Unpublished Dataset Derived From: Cook, David A., et al. "Technology-enhanced simulation for health professions education: a systematic review and meta-analysis." Jama 306.9 (2011): 978-988.	Scores derived through consensus after blinded independent reviews by 2 reviewers.	Wong G	2007	A trend toward improved learning of cardiovascular pathophysiology in medical students from using a human patient simulator: results of a pilot study	Wong G, et al. A trend toward improved learning of cardiovascular pathophysiology in medical students from using a human patient simulator: results of a pilot study. Adv Physiol Educ. 2007; 31:372.
4825	Unpublished Dataset Derived From: Cook, David A., et al. "Technology-enhanced simulation for health professions education: a systematic review and meta-analysis." Jama 306.9 (2011): 978-988.	Scores derived through consensus after blinded independent reviews by 2 reviewers.	Xeroulis GJ	2007	Teaching suturing and knot-tying skills to medical students: a randomized controlled study comparing computer-based video instruction and (concurrent and summary) expert feedback	Xeroulis GJ, et al. Teaching suturing and knot-tying skills to medical students: a randomized controlled study comparing computer-based video instruction and (concurrent and summary) expert feedback. Surgery. 2007; 141:442-9.
9798	Unpublished Dataset Derived From: Cook, David A., et al. "Technology-enhanced simulation for health professions education: a systematic review and meta-analysis." Jama 306.9 (2011): 978-988.	Scores derived through consensus after blinded independent reviews by 2 reviewers.	Yi SY	2007	Quantitative analysis of colonoscopy skills using the KAIST-Ewha Colonoscopy Simulator II	Yi SY, et al. Quantitative analysis of colonoscopy skills using the KAIST-Ewha Colonoscopy Simulator II. Proceedings of the Frontiers in the Convergence of Bioscience and Information Technologies, FBIT 2007. 2007; Article number 4524159:519-524.
9799	Unpublished Dataset Derived From: Cook, David A., et al. "Technology-enhanced simulation for health professions education: a systematic review and meta-analysis." Jama 306.9 (2011): 978-988.	Scores derived through consensus after blinded independent reviews by 2 reviewers.	Yi SY	2007	Clinical evaluation of the KAIST-Ewha Colonoscopy Simulator II	Yi SY, et al. Clinical evaluation of the KAIST-Ewha Colonoscopy Simulator II. Stud Health Technol Inform. 2007; 125:512-514.
7269	Unpublished Dataset Derived From: Cook, David A., et al. "Technology-enhanced simulation for health professions education: a systematic review and meta-analysis." Jama 306.9 (2011): 978-988.	Scores derived through consensus after blinded independent reviews by 2 reviewers.	Alverson DC	2008	Medical students learn over distance using virtual reality simulation	Alverson DC, et al. Medical students learn over distance using virtual reality simulation. Simul Healthc. 2008; 3:10-15.
4858	Unpublished Dataset Derived From: Cook, David A., et al. "Technology-enhanced simulation for health professions education: a systematic review and meta-analysis." Jama 306.9 (2011): 978-988.	Scores derived through consensus after blinded independent reviews by 2 reviewers.	Arden D	2008	Description and validation of the Pelv-Sim: a training model designed to improve gynecologic minimally invasive suturing skills	Arden D, et al. Description and validation of the Pelv-Sim: a training model designed to improve gynecologic minimally invasive suturing skills. J Minim Invasive Gynecol. 2008; 15:707-711.
4862	Unpublished Dataset Derived From: Cook, David A., et al. "Technology-enhanced simulation for health professions education: a systematic review and meta-analysis." Jama 306.9 (2011): 978-988.	Scores derived through consensus after blinded independent reviews by 2 reviewers.	Bajaj K	2008	Repeated palpatory training of medical students on the Virtual Haptic Back	Bajaj K, et al. Repeated palpatory training of medical students on the Virtual Haptic Back. Stud Health Technol Inform. 2008; 132:8-13.
4864	Unpublished Dataset Derived From: Cook, David A., et al. "Technology-enhanced simulation for health professions education: a systematic review and meta-analysis." Jama 306.9 (2011): 978-988.	Scores derived through consensus after blinded independent reviews by 2 reviewers.	Balasundaram I	2008	Short-phase training on a virtual reality simulator improves technical performance in tele-robotic surgery	Balasundaram I, et al. Short-phase training on a virtual reality simulator improves technical performance in tele-robotic surgery. Int J Med Robot. 2008; 4:139-145.
4869	Unpublished Dataset Derived From: Cook, David A., et al. "Technology-enhanced simulation for health professions education: a systematic review and meta-analysis." Jama 306.9 (2011): 978-988.	Scores derived through consensus after blinded independent reviews by 2 reviewers.	Baranauskas MB	2008	Simulation of ultrasound-guided peripheral nerve block: learning curve of CET-SMA/HSL Anesthesiology residents	Baranauskas MB, et al. Simulation of ultrasound-guided peripheral nerve block: learning curve of CET-SMA/HSL Anesthesiology residents. Rev Bras Anestesiol. 2008; 58:106-111.
4879	Unpublished Dataset Derived From: Cook, David A., et al. "Technology-enhanced simulation for health professions education: a systematic review and meta-analysis." Jama 306.9 (2011): 978-988.	Scores derived through consensus after blinded independent reviews by 2 reviewers.	Bergman S	2008	Assessing the impact of the trauma team training program in Tanzania	Bergman S, et al. Assessing the impact of the trauma team training program in Tanzania. Journal of Trauma, Injury, Infection, and Critical Care. 2008; 65:879-883.
4880	Unpublished Dataset Derived From: Cook, David A., et al. "Technology-enhanced simulation for health professions education: a systematic review and meta-analysis." Jama 306.9 (2011): 978-988.	Scores derived through consensus after blinded independent reviews by 2 reviewers.	Berkenstadt H	2008	Improving handoff communications in critical care: utilizing simulation-based training toward process improvement in managing patient risk	Berkenstadt H, et al. Improving handoff communications in critical care: utilizing simulation-based training toward process improvement in managing patient risk. Chest. 2008; 134:158-162.
7276	Unpublished Dataset Derived From: Cook, David A., et al. "Technology-enhanced simulation for health professions education: a systematic review and meta-analysis." Jama 306.9 (2011): 978-988.	Scores derived through consensus after blinded independent reviews by 2 reviewers.	Bingener J	2008	Randomized double-blinded trial investigating the impact of a curriculum focused on error recognition on laparoscopic suturing training	Bingener J, et al. Randomized double-blinded trial investigating the impact of a curriculum focused on error recognition on laparoscopic suturing training. Am J Surg. 2008; 195:179-182.
4885	Unpublished Dataset Derived From: Cook, David A., et al. "Technology-enhanced simulation for health professions education: a systematic review and meta-analysis." Jama 306.9 (2011): 978-988.	Scores derived through consensus after blinded independent reviews by 2 reviewers.	Binstadt E	2008	Simulator training improves fiber-optic intubation proficiency among emergency medicine residents	Binstadt E, et al. Simulator training improves fiber-optic intubation proficiency among emergency medicine residents. Acad Emerg Med. 2008; 15:1211-1214.
4900	Unpublished Dataset Derived From: Cook, David A., et al. "Technology-enhanced simulation for health professions education: a systematic review and meta-analysis." Jama 306.9 (2011): 978-988.	Scores derived through consensus after blinded independent reviews by 2 reviewers.	Botden SMBI	2008	The importance of haptic feedback in laparoscopic suturing training and the additive value of virtual reality simulation	Botden SMBI, et al. The importance of haptic feedback in laparoscopic suturing training and the additive value of virtual reality simulation. Surg Endosc. 2008; 22:1214-1222.
4905	Unpublished Dataset Derived From: Cook, David A., et al. "Technology-enhanced simulation for health professions education: a systematic review and meta-analysis." Jama 306.9 (2011): 978-988.	Scores derived through consensus after blinded independent reviews by 2 reviewers.	Bowyer MW	2008	Far forward feasibility: testing a cricothyroidotomy[corrected] simulator in Iraq	Bowyer MW, et al. Far forward feasibility: testing a cricothyroidotomy[corrected] simulator in Iraq. Stud Health Technol Inform. 2008; 132:37-41.
4908	Unpublished Dataset Derived From: Cook, David A., et al. "Technology-enhanced simulation for health professions education: a systematic review and meta-analysis." Jama 306.9 (2011): 978-988.	Scores derived through consensus after blinded independent reviews by 2 reviewers.	Brannan JD	2008	Simulator effects on cognitive skills and confidence levels	Brannan JD, et al. Simulator effects on cognitive skills and confidence levels. J Nurs Educ. 2008; 47:495-500.
4928	Unpublished Dataset Derived From: Cook, David A., et al. "Technology-enhanced simulation for health professions education: a systematic review and meta-analysis." Jama 306.9 (2011): 978-988.	Scores derived through consensus after blinded independent reviews by 2 reviewers.	Burlacu CL	2008	Effect of pediatric simulation training on candidate's confidence	Burlacu CL, et al. Effect of pediatric simulation training on candidate's confidence. Paediatr Anaesth. 2008; 18:566-567.
4942	Unpublished Dataset Derived From: Cook, David A., et al. "Technology-enhanced simulation for health professions education: a systematic review and meta-analysis." Jama 306.9 (2011): 978-988.	Scores derived through consensus after blinded independent reviews by 2 reviewers.	Chandra DB	2008	Fiberoptic oral intubation: the effect of model fidelity on training for transfer to patient care	Chandra DB, et al. Fiberoptic oral intubation: the effect of model fidelity on training for transfer to patient care. Anesthesiology. 2008; 109:1007-1013.
5434	Unpublished Dataset Derived From: Cook, David A., et al. "Technology-enhanced simulation for health professions education: a systematic review and meta-analysis." Jama 306.9 (2011): 978-988.	Scores derived through consensus after blinded independent reviews by 2 reviewers.	Chang S	2008	Verbal communication improves laparoscopic team performance	Chang S, et al. Verbal communication improves laparoscopic team performance. Surgical Innovation. 2008; 15:143-147.
4953	Unpublished Dataset Derived From: Cook, David A., et al. "Technology-enhanced simulation for health professions education: a systematic review and meta-analysis." Jama 306.9 (2011): 978-988.	Scores derived through consensus after blinded independent reviews by 2 reviewers.	Chmarra MK	2008	Force feedback and basic laparoscopic skills	Chmarra MK, et al. Force feedback and basic laparoscopic skills. Surg Endosc. 2008; 22:2140-2148.
4954	Unpublished Dataset Derived From: Cook, David A., et al. "Technology-enhanced simulation for health professions education: a systematic review and meta-analysis." Jama 306.9 (2011): 978-988.	Scores derived through consensus after blinded independent reviews by 2 reviewers.	Cho J	2008	Comparison of manikin versus porcine models in cricothyrotomy procedure training	Cho J, et al. Comparison of manikin versus porcine models in cricothyrotomy procedure training. Emerg Med J. 2008; 25:732-734.
4961	Unpublished Dataset Derived From: Cook, David A., et al. "Technology-enhanced simulation for health professions education: a systematic review and meta-analysis." Jama 306.9 (2011): 978-988.	Scores derived through consensus after blinded independent reviews by 2 reviewers.	Clevin L	2008	Does box model training improve surgical dexterity and economy of movement during virtual reality laparoscopy? A randomised trial	Clevin L, et al. Does box model training improve surgical dexterity and economy of movement during virtual reality laparoscopy? A randomised trial. Acta Obstet Gynecol Scand. 2008; 87:99-103.
4968	Unpublished Dataset Derived From: Cook, David A., et al. "Technology-enhanced simulation for health professions education: a systematic review and meta-analysis." Jama 306.9 (2011): 978-988.	Scores derived through consensus after blinded independent reviews by 2 reviewers.	Cooke JM	2008	Simulation enhances resident confidence in critical care and procedural skills	Cooke JM, et al. Simulation enhances resident confidence in critical care and procedural skills. Fam Med. 2008; 40:165-167.
4972	Unpublished Dataset Derived From: Cook, David A., et al. "Technology-enhanced simulation for health professions education: a systematic review and meta-analysis." Jama 306.9 (2011): 978-988.	Scores derived through consensus after blinded independent reviews by 2 reviewers.	Corbridge SJ	2008	Using simulation to enhance knowledge and confidence	Corbridge SJ, et al. Using simulation to enhance knowledge and confidence. Nurse Pract. 2008; 33(6):12-13.
4978	Unpublished Dataset Derived From: Cook, David A., et al. "Technology-enhanced simulation for health professions education: a systematic review and meta-analysis." Jama 306.9 (2011): 978-988.	Scores derived through consensus after blinded independent reviews by 2 reviewers.	Crofts JF	2008	Patient-actor perception of care: a comparison of obstetric emergency training using manikins and patient-actors	Crofts JF, et al. Patient-actor perception of care: a comparison of obstetric emergency training using manikins and patient-actors. Qual Saf Health Care. 2008; 17:20-24.
4995	Unpublished Dataset Derived From: Cook, David A., et al. "Technology-enhanced simulation for health professions education: a systematic review and meta-analysis." Jama 306.9 (2011): 978-988.	Scores derived through consensus after blinded independent reviews by 2 reviewers.	De Regge M	2008	Basic life support refresher training of nurses: individual training and group training are equally effective	De Regge M, et al. Basic life support refresher training of nurses: individual training and group training are equally effective. Resuscitation. 2008; 79:283-287.
4997	Unpublished Dataset Derived From: Cook, David A., et al. "Technology-enhanced simulation for health professions education: a systematic review and meta-analysis." Jama 306.9 (2011): 978-988.	Scores derived through consensus after blinded independent reviews by 2 reviewers.	de Vries W	2008	Self-training in the use of automated external defibrillators: the same results for less money	de Vries W, et al. Self-training in the use of automated external defibrillators: the same results for less money. Resuscitation. 2008; 76:76-82.
5006	Unpublished Dataset Derived From: Cook, David A., et al. "Technology-enhanced simulation for health professions education: a systematic review and meta-analysis." Jama 306.9 (2011): 978-988.	Scores derived through consensus after blinded independent reviews by 2 reviewers.	Dine CJ	2008	Improving cardiopulmonary resuscitation quality and resuscitation training by combining audiovisual feedback and debriefing	Dine CJ, et al. Improving cardiopulmonary resuscitation quality and resuscitation training by combining audiovisual feedback and debriefing. Crit Care Med. 2008; 36:2817-2822.
5012	Unpublished Dataset Derived From: Cook, David A., et al. "Technology-enhanced simulation for health professions education: a systematic review and meta-analysis." Jama 306.9 (2011): 978-988.	Scores derived through consensus after blinded independent reviews by 2 reviewers.	Draycott TJ	2008	Improving neonatal outcome through practical shoulder dystocia training	Draycott TJ, et al. Improving neonatal outcome through practical shoulder dystocia training. Obstet Gynecol. 2008; 112:14-20.
5016	Unpublished Dataset Derived From: Cook, David A., et al. "Technology-enhanced simulation for health professions education: a systematic review and meta-analysis." Jama 306.9 (2011): 978-988.	Scores derived through consensus after blinded independent reviews by 2 reviewers.	Duran R	2008	Proficiency and knowledge gained and retained by pediatric residents after neonatal resuscitation course	Duran R, et al. Proficiency and knowledge gained and retained by pediatric residents after neonatal resuscitation course. Pediatr Int. 2008; 50:644-647.
5026	Unpublished Dataset Derived From: Cook, David A., et al. "Technology-enhanced simulation for health professions education: a systematic review and meta-analysis." Jama 306.9 (2011): 978-988.	Scores derived through consensus after blinded independent reviews by 2 reviewers.	Ellis D	2008	Hospital, simulation center, and teamwork training for eclampsia management: a randomized controlled trial	Ellis D, et al. Hospital, simulation center, and teamwork training for eclampsia management: a randomized controlled trial. Obstet Gynecol. 2008; 111:723-731.
5030	Unpublished Dataset Derived From: Cook, David A., et al. "Technology-enhanced simulation for health professions education: a systematic review and meta-analysis." Jama 306.9 (2011): 978-988.	Scores derived through consensus after blinded independent reviews by 2 reviewers.	Falcone RA, Jr.	2008	Multidisciplinary pediatric trauma team training using high-fidelity trauma simulation	Falcone RA, Jr., et al. Multidisciplinary pediatric trauma team training using high-fidelity trauma simulation. J Pediatr Surg. 2008; 43:1065-1071.
5031	Unpublished Dataset Derived From: Cook, David A., et al. "Technology-enhanced simulation for health professions education: a systematic review and meta-analysis." Jama 306.9 (2011): 978-988.	Scores derived through consensus after blinded independent reviews by 2 reviewers.	Fann JI	2008	Improvement in coronary anastomosis with cardiac surgery simulation	Fann JI, et al. Improvement in coronary anastomosis with cardiac surgery simulation. The Journal of Thoracic and Cardiovascular Surgery. 2008; 136:1486-1491.
5052	Unpublished Dataset Derived From: Cook, David A., et al. "Technology-enhanced simulation for health professions education: a systematic review and meta-analysis." Jama 306.9 (2011): 978-988.	Scores derived through consensus after blinded independent reviews by 2 reviewers.	Friedman Z	2008	Teaching lifesaving procedures: the impact of model fidelity on acquisition and transfer of cricothyrotomy skills to performance on cadavers	Friedman Z, et al. Teaching lifesaving procedures: the impact of model fidelity on acquisition and transfer of cricothyrotomy skills to performance on cadavers. Anesth Analg. 2008; 107:1663-1669.
9897	Unpublished Dataset Derived From: Cook, David A., et al. "Technology-enhanced simulation for health professions education: a systematic review and meta-analysis." Jama 306.9 (2011): 978-988.	Scores derived through consensus after blinded independent reviews by 2 reviewers.	Gillett B	2008	Simulation in a disaster drill: comparison of high-fidelity simulators versus trained actors	Gillett B, et al. Simulation in a disaster drill: comparison of high-fidelity simulators versus trained actors. Acad Emerg Med. 2008; 15:1144-1151.
5085	Unpublished Dataset Derived From: Cook, David A., et al. "Technology-enhanced simulation for health professions education: a systematic review and meta-analysis." Jama 306.9 (2011): 978-988.	Scores derived through consensus after blinded independent reviews by 2 reviewers.	Goffman D	2008	Improving shoulder dystocia management among resident and attending physicians using simulations	Goffman D, et al. Improving shoulder dystocia management among resident and attending physicians using simulations. Am J Obstet Gynecol. 2008; 199:294.e1-294e.5.
9900	Unpublished Dataset Derived From: Cook, David A., et al. "Technology-enhanced simulation for health professions education: a systematic review and meta-analysis." Jama 306.9 (2011): 978-988.	Scores derived through consensus after blinded independent reviews by 2 reviewers.	Gómez LM	2008	Effect and benefit of clinical simulation in the development of psychomotor competencies in anesthesia: A random double-blind clinical trial [Spanish]	Gómez LM, et al. Effect and benefit of clinical simulation in the development of psychomotor competencies in anesthesia: A random double-blind clinical trial [Spanish]. Revista Colombiana de Anestesiologia. 2008; 36:93-107.
9903	Unpublished Dataset Derived From: Cook, David A., et al. "Technology-enhanced simulation for health professions education: a systematic review and meta-analysis." Jama 306.9 (2011): 978-988.	Scores derived through consensus after blinded independent reviews by 2 reviewers.	Goova MT	2008	Implementation, construct validity, and benefit of a proficiency-based knot-tying and suturing curriculum	Goova MT, et al. Implementation, construct validity, and benefit of a proficiency-based knot-tying and suturing curriculum. J Surg Educ. 2008; 65:309-315.
5092	Unpublished Dataset Derived From: Cook, David A., et al. "Technology-enhanced simulation for health professions education: a systematic review and meta-analysis." Jama 306.9 (2011): 978-988.	Scores derived through consensus after blinded independent reviews by 2 reviewers.	Grady JL	2008	Learning nursing procedures: the influence of simulator fidelity and student gender on teaching effectiveness	Grady JL, et al. Learning nursing procedures: the influence of simulator fidelity and student gender on teaching effectiveness. J Nurs Educ. 2008; 47:403-408.
5096	Unpublished Dataset Derived From: Cook, David A., et al. "Technology-enhanced simulation for health professions education: a systematic review and meta-analysis." Jama 306.9 (2011): 978-988.	Scores derived through consensus after blinded independent reviews by 2 reviewers.	Grodin MH	2008	Ophthalmic surgical training: a curriculum to enhance surgical simulation	Grodin MH, et al. Ophthalmic surgical training: a curriculum to enhance surgical simulation. Retina. 2008; 28:1509-1514.
5129	Unpublished Dataset Derived From: Cook, David A., et al. "Technology-enhanced simulation for health professions education: a systematic review and meta-analysis." Jama 306.9 (2011): 978-988.	Scores derived through consensus after blinded independent reviews by 2 reviewers.	Hogle NJ	2008	Does training novices to criteria and does rapid acquisition of skills on laparoscopic simulators have predictive validity or are we just playing video games?	Hogle NJ, et al. Does training novices to criteria and does rapid acquisition of skills on laparoscopic simulators have predictive validity or are we just playing video games? J Surg Educ. 2008; 65:431-435.
5133	Unpublished Dataset Derived From: Cook, David A., et al. "Technology-enhanced simulation for health professions education: a systematic review and meta-analysis." Jama 306.9 (2011): 978-988.	Scores derived through consensus after blinded independent reviews by 2 reviewers.	Hoover SJ	2008	Ultrasound-guided breast biopsy curriculum for surgical residents	Hoover SJ, et al. Ultrasound-guided breast biopsy curriculum for surgical residents. Surgical Innovation. 2008; 15:52-58.
5135	Unpublished Dataset Derived From: Cook, David A., et al. "Technology-enhanced simulation for health professions education: a systematic review and meta-analysis." Jama 306.9 (2011): 978-988.	Scores derived through consensus after blinded independent reviews by 2 reviewers.	Howell JN	2008	The virtual haptic back: a simulation for training in palpatory diagnosis	Howell JN, et al. The virtual haptic back: a simulation for training in palpatory diagnosis. BMC Med Educ. 2008; 8:14.
5136	Unpublished Dataset Derived From: Cook, David A., et al. "Technology-enhanced simulation for health professions education: a systematic review and meta-analysis." Jama 306.9 (2011): 978-988.	Scores derived through consensus after blinded independent reviews by 2 reviewers.	Howell JN	2008	Palpatory diagnosis training on the virtual haptic back: performance improvement and user evaluations	Howell JN, et al. Palpatory diagnosis training on the virtual haptic back: performance improvement and user evaluations. J Am Osteopath Assoc. 2008; 108:29-36.
5138	Unpublished Dataset Derived From: Cook, David A., et al. "Technology-enhanced simulation for health professions education: a systematic review and meta-analysis." Jama 306.9 (2011): 978-988.	Scores derived through consensus after blinded independent reviews by 2 reviewers.	Howells NR	2008	Transferring simulated arthroscopic skills to the operating theatre: a randomised blinded study	Howells NR, et al. Transferring simulated arthroscopic skills to the operating theatre: a randomised blinded study. The Journal of Bone and Joint Surgery British Volume. 2008; 90:494-499.
5146	Unpublished Dataset Derived From: Cook, David A., et al. "Technology-enhanced simulation for health professions education: a systematic review and meta-analysis." Jama 306.9 (2011): 978-988.	Scores derived through consensus after blinded independent reviews by 2 reviewers.	Hutton IA	2008	Using simulation models to teach junior doctors how to insert chest tubes: a brief and effective teaching module	Hutton IA, et al. Using simulation models to teach junior doctors how to insert chest tubes: a brief and effective teaching module. Intern Med J. 2008; 38:887-891.
5148	Unpublished Dataset Derived From: Cook, David A., et al. "Technology-enhanced simulation for health professions education: a systematic review and meta-analysis." Jama 306.9 (2011): 978-988.	Scores derived through consensus after blinded independent reviews by 2 reviewers.	Isbye DL	2008	Voice advisory manikin versus instructor facilitated training in cardiopulmonary resuscitation	Isbye DL, et al. Voice advisory manikin versus instructor facilitated training in cardiopulmonary resuscitation. Resuscitation. 2008; 79:73-81.
5153	Unpublished Dataset Derived From: Cook, David A., et al. "Technology-enhanced simulation for health professions education: a systematic review and meta-analysis." Jama 306.9 (2011): 978-988.	Scores derived through consensus after blinded independent reviews by 2 reviewers.	Jarzemsky PA	2008	Look before you leap: lessons learned when introducing clinical simulation	Jarzemsky PA, et al. Look before you leap: lessons learned when introducing clinical simulation. Nurse Educ. 2008; 33:90-5.
5156	Unpublished Dataset Derived From: Cook, David A., et al. "Technology-enhanced simulation for health professions education: a systematic review and meta-analysis." Jama 306.9 (2011): 978-988.	Scores derived through consensus after blinded independent reviews by 2 reviewers.	Jensen AR	2008	Laboratory-based instruction for skin closure and bowel anastomosis for surgical residents	Jensen AR, et al. Laboratory-based instruction for skin closure and bowel anastomosis for surgical residents. Arch Surg. 2008; 143:852-8.
9944	Unpublished Dataset Derived From: Cook, David A., et al. "Technology-enhanced simulation for health professions education: a systematic review and meta-analysis." Jama 306.9 (2011): 978-988.	Scores derived through consensus after blinded independent reviews by 2 reviewers.	Jensen AR	2008	Effective instruction of vascular anastomosis in the surgical skills laboratory	Jensen AR, et al. Effective instruction of vascular anastomosis in the surgical skills laboratory. Am J Surg. 2008; 195:189-194.
5157	Unpublished Dataset Derived From: Cook, David A., et al. "Technology-enhanced simulation for health professions education: a systematic review and meta-analysis." Jama 306.9 (2011): 978-988.	Scores derived through consensus after blinded independent reviews by 2 reviewers.	Jiang C	2008	A training model for laparoscopic urethrovesical anastomosis	Jiang C, et al. A training model for laparoscopic urethrovesical anastomosis. J Endourol. 2008; 22:1541-5.
5161	Unpublished Dataset Derived From: Cook, David A., et al. "Technology-enhanced simulation for health professions education: a systematic review and meta-analysis." Jama 306.9 (2011): 978-988.	Scores derived through consensus after blinded independent reviews by 2 reviewers.	Johnson KB	2008	Part Task and variable priority training in first-year anesthesia resident education: a combined didactic and simulation-based approach to improve management of adverse airway and respiratory events	Johnson KB, et al. Part Task and variable priority training in first-year anesthesia resident education: a combined didactic and simulation-based approach to improve management of adverse airway and respiratory events. Anesthesiology. 2008; 108:831-40.
5162	Unpublished Dataset Derived From: Cook, David A., et al. "Technology-enhanced simulation for health professions education: a systematic review and meta-analysis." Jama 306.9 (2011): 978-988.	Scores derived through consensus after blinded independent reviews by 2 reviewers.	Johnson PL, Jr.	2008	Multiple comparisons among mechanical lung simulators using differences in pre-and post scores of allied health students	Johnson PL, Jr. Multiple comparisons among mechanical lung simulators using differences in pre-and post scores of allied health students. Respiratory Care Education Annual. 2008; 17:23-33.
5167	Unpublished Dataset Derived From: Cook, David A., et al. "Technology-enhanced simulation for health professions education: a systematic review and meta-analysis." Jama 306.9 (2011): 978-988.	Scores derived through consensus after blinded independent reviews by 2 reviewers.	Kanumuri P	2008	Virtual reality and computer-enhanced training devices equally improve laparoscopic surgical skill in novices	Kanumuri P, et al. Virtual reality and computer-enhanced training devices equally improve laparoscopic surgical skill in novices. J Soc Laparoendosc Surg. 2008; 12:219-26.
5180	Unpublished Dataset Derived From: Cook, David A., et al. "Technology-enhanced simulation for health professions education: a systematic review and meta-analysis." Jama 306.9 (2011): 978-988.	Scores derived through consensus after blinded independent reviews by 2 reviewers.	Kirby TO	2008	A prospective evaluation of a simulator-based laparoscopic training program for gynecology residents	Kirby TO, et al. A prospective evaluation of a simulator-based laparoscopic training program for gynecology residents. J Am Coll Surg. 2008; 206:343-8.
5181	Unpublished Dataset Derived From: Cook, David A., et al. "Technology-enhanced simulation for health professions education: a systematic review and meta-analysis." Jama 306.9 (2011): 978-988.	Scores derived through consensus after blinded independent reviews by 2 reviewers.	Klass D	2008	Training on a vascular interventional simulator: an observational study	Klass D, et al. Training on a vascular interventional simulator: an observational study. Eur Radiol. 2008; 18:2874-8.
5184	Unpublished Dataset Derived From: Cook, David A., et al. "Technology-enhanced simulation for health professions education: a systematic review and meta-analysis." Jama 306.9 (2011): 978-988.	Scores derived through consensus after blinded independent reviews by 2 reviewers.	Knudson MM	2008	Trauma training in simulation: translating skills from SIM time to real time	Knudson MM, et al. Trauma training in simulation: translating skills from SIM time to real time. Journal of Trauma, Injury, Infection, and Critical Care. 2008; 64:255-63.
9960	Unpublished Dataset Derived From: Cook, David A., et al. "Technology-enhanced simulation for health professions education: a systematic review and meta-analysis." Jama 306.9 (2011): 978-988.	Scores derived through consensus after blinded independent reviews by 2 reviewers.	Kolkman W	2008	Laparoscopic skills simulator: construct validity and establishment of performance standards for residency training	Kolkman W, et al. Laparoscopic skills simulator: construct validity and establishment of performance standards for residency training. Gynecological Surgery. 2008; 5:109-114.
9963	Unpublished Dataset Derived From: Cook, David A., et al. "Technology-enhanced simulation for health professions education: a systematic review and meta-analysis." Jama 306.9 (2011): 978-988.	Scores derived through consensus after blinded independent reviews by 2 reviewers.	Koutantji M	2008	Is team training in briefings for surgical teams feasible in simulation?	Koutantji M, et al. Is team training in briefings for surgical teams feasible in simulation? Cognition, Technology and Work. 2008; 10:275-285.
5193	Unpublished Dataset Derived From: Cook, David A., et al. "Technology-enhanced simulation for health professions education: a systematic review and meta-analysis." Jama 306.9 (2011): 978-988.	Scores derived through consensus after blinded independent reviews by 2 reviewers.	Kuduvalli PM	2008	Unanticipated difficult airway management in anaesthetised patients: a prospective study of the effect of mannequin training on management strategies and skill retention	Kuduvalli PM, et al. Unanticipated difficult airway management in anaesthetised patients: a prospective study of the effect of mannequin training on management strategies and skill retention. Anaesthesia. 2008; 63:364-9.
5200	Unpublished Dataset Derived From: Cook, David A., et al. "Technology-enhanced simulation for health professions education: a systematic review and meta-analysis." Jama 306.9 (2011): 978-988.	Scores derived through consensus after blinded independent reviews by 2 reviewers.	Lammers RL	2008	Learning and retention rates after training in posterior epistaxis management	Lammers RL. Learning and retention rates after training in posterior epistaxis management. Acad Emerg Med. 2008; 15:1181-9.
5212	Unpublished Dataset Derived From: Cook, David A., et al. "Technology-enhanced simulation for health professions education: a systematic review and meta-analysis." Jama 306.9 (2011): 978-988.	Scores derived through consensus after blinded independent reviews by 2 reviewers.	LeFlore JL	2008	Effectiveness of 2 methods to teach and evaluate new content to neonatal transport personnel using high-fidelity simulation	LeFlore JL, et al. Effectiveness of 2 methods to teach and evaluate new content to neonatal transport personnel using high-fidelity simulation. J Perinat Neonatal Nurs. 2008; 22:319-28.
5241	Unpublished Dataset Derived From: Cook, David A., et al. "Technology-enhanced simulation for health professions education: a systematic review and meta-analysis." Jama 306.9 (2011): 978-988.	Scores derived through consensus after blinded independent reviews by 2 reviewers.	Low D	2008	The use of the BERCI DCI® Video Laryngoscope for teaching novices direct laryngoscopy and tracheal intubation	Low D, et al. The use of the BERCI DCI® Video Laryngoscope for teaching novices direct laryngoscopy and tracheal intubation. Anaesthesia. 2008; 63:195-201.
5244	Unpublished Dataset Derived From: Cook, David A., et al. "Technology-enhanced simulation for health professions education: a systematic review and meta-analysis." Jama 306.9 (2011): 978-988.	Scores derived through consensus after blinded independent reviews by 2 reviewers.	Lucas S	2008	Virtual reality training improves simulated laparoscopic surgery performance in laparoscopy naive medical students	Lucas S, et al. Virtual reality training improves simulated laparoscopic surgery performance in laparoscopy naive medical students. J Endourol. 2008; 22:1047-51.
5245	Unpublished Dataset Derived From: Cook, David A., et al. "Technology-enhanced simulation for health professions education: a systematic review and meta-analysis." Jama 306.9 (2011): 978-988.	Scores derived through consensus after blinded independent reviews by 2 reviewers.	Lucas SM	2008	Training on a virtual reality laparoscopic simulator improves performance of an unfamiliar live laparoscopic procedure	Lucas SM, et al. Training on a virtual reality laparoscopic simulator improves performance of an unfamiliar live laparoscopic procedure. J Urol. 2008; 180:2588-91.
5289	Unpublished Dataset Derived From: Cook, David A., et al. "Technology-enhanced simulation for health professions education: a systematic review and meta-analysis." Jama 306.9 (2011): 978-988.	Scores derived through consensus after blinded independent reviews by 2 reviewers.	Miotto HC	2008	Advanced Cardiac Life Support Courses: live actors do not improve training results compared with conventional manikins	Miotto HC, et al. Advanced Cardiac Life Support Courses: live actors do not improve training results compared with conventional manikins. Resuscitation. 2008; 76:244-8.
10009	Unpublished Dataset Derived From: Cook, David A., et al. "Technology-enhanced simulation for health professions education: a systematic review and meta-analysis." Jama 306.9 (2011): 978-988.	Scores derived through consensus after blinded independent reviews by 2 reviewers.	Mishra SK	2008	Task completion time: Objective tool for assessment of technical skills in laparoscopic simulator for urology trainees	Mishra SK, et al. Task completion time: Objective tool for assessment of technical skills in laparoscopic simulator for urology trainees. Indian Journal of Urology. 2008; 24:35-38.
5302	Unpublished Dataset Derived From: Cook, David A., et al. "Technology-enhanced simulation for health professions education: a systematic review and meta-analysis." Jama 306.9 (2011): 978-988.	Scores derived through consensus after blinded independent reviews by 2 reviewers.	Murphy MA	2008	Should we train the trainers? Results of a randomized trial	Murphy MA, et al. Should we train the trainers? Results of a randomized trial. J Am Coll Surg. 2008; 207:185-90.
5321	Unpublished Dataset Derived From: Cook, David A., et al. "Technology-enhanced simulation for health professions education: a systematic review and meta-analysis." Jama 306.9 (2011): 978-988.	Scores derived through consensus after blinded independent reviews by 2 reviewers.	Noeller TP	2008	A theme-based hybrid simulation model to train and evaluate emergency medicine residents	Noeller TP, et al. A theme-based hybrid simulation model to train and evaluate emergency medicine residents. Acad Emerg Med. 2008; 15:1199-206.
5324	Unpublished Dataset Derived From: Cook, David A., et al. "Technology-enhanced simulation for health professions education: a systematic review and meta-analysis." Jama 306.9 (2011): 978-988.	Scores derived through consensus after blinded independent reviews by 2 reviewers.	Nousiainen M	2008	Comparison of expert instruction and computer-based video training in teaching fundamental surgical skills to medical students	Nousiainen M, et al. Comparison of expert instruction and computer-based video training in teaching fundamental surgical skills to medical students. Surgery. 2008; 143:539-44.
5327	Unpublished Dataset Derived From: Cook, David A., et al. "Technology-enhanced simulation for health professions education: a systematic review and meta-analysis." Jama 306.9 (2011): 978-988.	Scores derived through consensus after blinded independent reviews by 2 reviewers.	O'Connor A	2008	How much feedback is necessary for learning to suture?	O'Connor A, et al. How much feedback is necessary for learning to suture? Surg Endosc. 2008; 22:1614-9.
5330	Unpublished Dataset Derived From: Cook, David A., et al. "Technology-enhanced simulation for health professions education: a systematic review and meta-analysis." Jama 306.9 (2011): 978-988.	Scores derived through consensus after blinded independent reviews by 2 reviewers.	O'Leary SJ	2008	Validation of a networked virtual reality simulation of temporal bone surgery	O'Leary SJ, et al. Validation of a networked virtual reality simulation of temporal bone surgery. Laryngoscope. 2008; 118:1040-6.
5335	Unpublished Dataset Derived From: Cook, David A., et al. "Technology-enhanced simulation for health professions education: a systematic review and meta-analysis." Jama 306.9 (2011): 978-988.	Scores derived through consensus after blinded independent reviews by 2 reviewers.	Ossowski KL	2008	Efficacy of sinonasal simulator in teaching endoscopic nasal skills	Ossowski KL, et al. Efficacy of sinonasal simulator in teaching endoscopic nasal skills. Laryngoscope. 2008; 118:1482-5.
5351	Unpublished Dataset Derived From: Cook, David A., et al. "Technology-enhanced simulation for health professions education: a systematic review and meta-analysis." Jama 306.9 (2011): 978-988.	Scores derived through consensus after blinded independent reviews by 2 reviewers.	Pierce J	2008	Comparative usability studies of full vs. partial immersive virtual reality simulation for medical education and training	Pierce J, et al. Comparative usability studies of full vs. partial immersive virtual reality simulation for medical education and training. Stud Health Technol Inform. 2008; 132:372-7.
5364	Unpublished Dataset Derived From: Cook, David A., et al. "Technology-enhanced simulation for health professions education: a systematic review and meta-analysis." Jama 306.9 (2011): 978-988.	Scores derived through consensus after blinded independent reviews by 2 reviewers.	Rafiq A	2008	Objective assessment of training surgical skills using simulated tissue interface with real-time feedback	Rafiq A, et al. Objective assessment of training surgical skills using simulated tissue interface with real-time feedback. J Surg Educ. 2008; 65:270-4.
5365	Unpublished Dataset Derived From: Cook, David A., et al. "Technology-enhanced simulation for health professions education: a systematic review and meta-analysis." Jama 306.9 (2011): 978-988.	Scores derived through consensus after blinded independent reviews by 2 reviewers.	Ramachandran A	2008	A novel training model for laparoscopic pyeloplasty using chicken crop	Ramachandran A, et al. A novel training model for laparoscopic pyeloplasty using chicken crop. J Endourol. 2008; 22:725-8.
5368	Unpublished Dataset Derived From: Cook, David A., et al. "Technology-enhanced simulation for health professions education: a systematic review and meta-analysis." Jama 306.9 (2011): 978-988.	Scores derived through consensus after blinded independent reviews by 2 reviewers.	Ravert P	2008	Patient simulator sessions and critical thinking	Ravert P. Patient simulator sessions and critical thinking. J Nurs Educ. 2008; 47:557-62.
7321	Unpublished Dataset Derived From: Cook, David A., et al. "Technology-enhanced simulation for health professions education: a systematic review and meta-analysis." Jama 306.9 (2011): 978-988.	Scores derived through consensus after blinded independent reviews by 2 reviewers.	Reyes SD	2008	Implementation and evaluation of a virtual simulator system: teaching intravenous skills	Reyes SD, et al. Implementation and evaluation of a virtual simulator system: teaching intravenous skills. Clinical Simulation in Nursing Education. 2008; 4:e43-e49.
5377	Unpublished Dataset Derived From: Cook, David A., et al. "Technology-enhanced simulation for health professions education: a systematic review and meta-analysis." Jama 306.9 (2011): 978-988.	Scores derived through consensus after blinded independent reviews by 2 reviewers.	Rissanen MJ	2008	Asynchronous teaching of psychomotor skills through VR annotations: evaluation in digital rectal examination	Rissanen MJ, et al. Asynchronous teaching of psychomotor skills through VR annotations: evaluation in digital rectal examination. Stud Health Technol Inform. 2008; 132:411-6.
10046	Unpublished Dataset Derived From: Cook, David A., et al. "Technology-enhanced simulation for health professions education: a systematic review and meta-analysis." Jama 306.9 (2011): 978-988.	Scores derived through consensus after blinded independent reviews by 2 reviewers.	Roberson DW	2008	Improving wound care simulation with the addition of odor: A descriptive, quasi-experimental study	Roberson DW, et al. Improving wound care simulation with the addition of odor: A descriptive, quasi-experimental study. Ostomy Wound Management. 2008; 54:36-43.
5401	Unpublished Dataset Derived From: Cook, David A., et al. "Technology-enhanced simulation for health professions education: a systematic review and meta-analysis." Jama 306.9 (2011): 978-988.	Scores derived through consensus after blinded independent reviews by 2 reviewers.	Sanders CW	2008	Learning basic surgical skills with mental imagery: using the simulation centre in the mind	Sanders CW, et al. Learning basic surgical skills with mental imagery: using the simulation centre in the mind. Med Educ. 2008; 42:607-12.
10070	Unpublished Dataset Derived From: Cook, David A., et al. "Technology-enhanced simulation for health professions education: a systematic review and meta-analysis." Jama 306.9 (2011): 978-988.	Scores derived through consensus after blinded independent reviews by 2 reviewers.	Scott DJ	2008	Certification pass rate of 100% for fundamentals of laparoscopic surgery skills after proficiency-based training	Scott DJ, et al. Certification pass rate of 100% for fundamentals of laparoscopic surgery skills after proficiency-based training. Surg Endosc. 2008; 22:1887-1893.
5424	Unpublished Dataset Derived From: Cook, David A., et al. "Technology-enhanced simulation for health professions education: a systematic review and meta-analysis." Jama 306.9 (2011): 978-988.	Scores derived through consensus after blinded independent reviews by 2 reviewers.	Seybert AL	2008	Human patient simulation in a pharmacotherapy course	Seybert AL, et al. Human patient simulation in a pharmacotherapy course. Am J Pharm Educ. 2008; 72:Article 37.
5437	Unpublished Dataset Derived From: Cook, David A., et al. "Technology-enhanced simulation for health professions education: a systematic review and meta-analysis." Jama 306.9 (2011): 978-988.	Scores derived through consensus after blinded independent reviews by 2 reviewers.	Shirai Y	2008	Prospective randomized study on the use of a computer-based endoscopic simulator for training in esophagogastroduodenoscopy	Shirai Y, et al. Prospective randomized study on the use of a computer-based endoscopic simulator for training in esophagogastroduodenoscopy. J Gastroenterol Hepatol. 2008; 23:1046-50.
5448	Unpublished Dataset Derived From: Cook, David A., et al. "Technology-enhanced simulation for health professions education: a systematic review and meta-analysis." Jama 306.9 (2011): 978-988.	Scores derived through consensus after blinded independent reviews by 2 reviewers.	Smith KK	2008	Evaluation of staff's retention of ACLS and BLS skills	Smith KK, et al. Evaluation of staff's retention of ACLS and BLS skills. Resuscitation. 2008; 78:59-65.
5452	Unpublished Dataset Derived From: Cook, David A., et al. "Technology-enhanced simulation for health professions education: a systematic review and meta-analysis." Jama 306.9 (2011): 978-988.	Scores derived through consensus after blinded independent reviews by 2 reviewers.	Soyinka AS	2008	Enhancing laparoscopic performance with the LTS3E: a computerized hybrid physical reality simulator	Soyinka AS, et al. Enhancing laparoscopic performance with the LTS3E: a computerized hybrid physical reality simulator. Fertil Steril. 2008; 90:1988-94.
5462	Unpublished Dataset Derived From: Cook, David A., et al. "Technology-enhanced simulation for health professions education: a systematic review and meta-analysis." Jama 306.9 (2011): 978-988.	Scores derived through consensus after blinded independent reviews by 2 reviewers.	Stefanidis D	2008	Proficiency-based laparoscopic simulator training leads to improved operating room skill that is resistant to decay	Stefanidis D, et al. Proficiency-based laparoscopic simulator training leads to improved operating room skill that is resistant to decay. Surgical Innovation. 2008; 15:69-73.
5465	Unpublished Dataset Derived From: Cook, David A., et al. "Technology-enhanced simulation for health professions education: a systematic review and meta-analysis." Jama 306.9 (2011): 978-988.	Scores derived through consensus after blinded independent reviews by 2 reviewers.	Steiner E	2008	Detection and description of small breast masses by residents trained using a standardized clinical breast exam curriculum	Steiner E, et al. Detection and description of small breast masses by residents trained using a standardized clinical breast exam curriculum. J Gen Intern Med. 2008; 23:129-34.
5474	Unpublished Dataset Derived From: Cook, David A., et al. "Technology-enhanced simulation for health professions education: a systematic review and meta-analysis." Jama 306.9 (2011): 978-988.	Scores derived through consensus after blinded independent reviews by 2 reviewers.	Summerhill EM	2008	A simulation-based biodefense and disaster preparedness curriculum for internal medicine residents	Summerhill EM, et al. A simulation-based biodefense and disaster preparedness curriculum for internal medicine residents. Med Teach. 2008; 30 (6):e145-e151.
5486	Unpublished Dataset Derived From: Cook, David A., et al. "Technology-enhanced simulation for health professions education: a systematic review and meta-analysis." Jama 306.9 (2011): 978-988.	Scores derived through consensus after blinded independent reviews by 2 reviewers.	Tanoue K	2008	Effectiveness of endoscopic surgery training for medical students using a virtual reality simulator versus a box trainer: a randomized controlled trial	Tanoue K, et al. Effectiveness of endoscopic surgery training for medical students using a virtual reality simulator versus a box trainer: a randomized controlled trial. Surg Endosc. 2008; 22:985-90.
5496	Unpublished Dataset Derived From: Cook, David A., et al. "Technology-enhanced simulation for health professions education: a systematic review and meta-analysis." Jama 306.9 (2011): 978-988.	Scores derived through consensus after blinded independent reviews by 2 reviewers.	Tokunaga J	2008	Medical emergency education using emergency care simulators in the School of Pharmaceutical Sciences [Japanese]	Tokunaga J, et al. Medical emergency education using emergency care simulators in the School of Pharmaceutical Sciences [Japanese]. Yakugaku Zasshi: Journal of the Pharmaceutical Society of Japan. 2008; 128:1045-55.
5502	Unpublished Dataset Derived From: Cook, David A., et al. "Technology-enhanced simulation for health professions education: a systematic review and meta-analysis." Jama 306.9 (2011): 978-988.	Scores derived through consensus after blinded independent reviews by 2 reviewers.	Tsai S-L	2008	The use of virtual reality computer simulation in learning Port-A cath injection	Tsai S-L, et al. The use of virtual reality computer simulation in learning Port-A cath injection. Adv Health Sci Educ Theory Pract. 2008; 13:71-87.
10102	Unpublished Dataset Derived From: Cook, David A., et al. "Technology-enhanced simulation for health professions education: a systematic review and meta-analysis." Jama 306.9 (2011): 978-988.	Scores derived through consensus after blinded independent reviews by 2 reviewers.	Tzafestas CS	2008	Pilot evaluation study of a virtual paracentesis simulator for skill training and assessment: the beneficial effect of haptic display	Tzafestas CS, et al. Pilot evaluation study of a virtual paracentesis simulator for skill training and assessment: the beneficial effect of haptic display. Presence: Teleoperators and Virtual Environments. 2008; 17:212-229.
5511	Unpublished Dataset Derived From: Cook, David A., et al. "Technology-enhanced simulation for health professions education: a systematic review and meta-analysis." Jama 306.9 (2011): 978-988.	Scores derived through consensus after blinded independent reviews by 2 reviewers.	Utsi R	2008	Training in multiprofessional emergency medicine in primary health care [Norweigan]	Utsi R, et al. Training in multiprofessional emergency medicine in primary health care [Norweigan]. Tidsskr Nor Laegeforen. 2008; 128:1057-9.
5517	Unpublished Dataset Derived From: Cook, David A., et al. "Technology-enhanced simulation for health professions education: a systematic review and meta-analysis." Jama 306.9 (2011): 978-988.	Scores derived through consensus after blinded independent reviews by 2 reviewers.	Van Herzeele I	2008	Experienced endovascular interventionalists objectively improve their skills by attending carotid artery stent training courses	Van Herzeele I, et al. Experienced endovascular interventionalists objectively improve their skills by attending carotid artery stent training courses. Eur J Vasc Endovasc Surg. 2008; 35:541-50.
5516	Unpublished Dataset Derived From: Cook, David A., et al. "Technology-enhanced simulation for health professions education: a systematic review and meta-analysis." Jama 306.9 (2011): 978-988.	Scores derived through consensus after blinded independent reviews by 2 reviewers.	Van Herzeele I	2008	Cognitive training improves clinically relevant outcomes during simulated endovascular procedures	Van Herzeele I, et al. Cognitive training improves clinically relevant outcomes during simulated endovascular procedures. J Vasc Surg. 2008; 48:1223-30.
5521	Unpublished Dataset Derived From: Cook, David A., et al. "Technology-enhanced simulation for health professions education: a systematic review and meta-analysis." Jama 306.9 (2011): 978-988.	Scores derived through consensus after blinded independent reviews by 2 reviewers.	Van Sickle KR	2008	Prospective, randomized, double-blind trial of curriculum-based training for intracorporeal suturing and knot tying	Van Sickle KR, et al. Prospective, randomized, double-blind trial of curriculum-based training for intracorporeal suturing and knot tying. J Am Coll Surg. 2008; 207:560-8.
10106	Unpublished Dataset Derived From: Cook, David A., et al. "Technology-enhanced simulation for health professions education: a systematic review and meta-analysis." Jama 306.9 (2011): 978-988.	Scores derived through consensus after blinded independent reviews by 2 reviewers.	Vankipuram M	2008	Virtual reality based training to resolve visio-motor conflicts in surgical environments	Vankipuram M, et al. Virtual reality based training to resolve visio-motor conflicts in surgical environments. HAVE 2008 - IEEE International Workshop on Haptic Audio Visual Environments and Games Proceedings. 2008; Article number 4685290:7-12.
7331	Unpublished Dataset Derived From: Cook, David A., et al. "Technology-enhanced simulation for health professions education: a systematic review and meta-analysis." Jama 306.9 (2011): 978-988.	Scores derived through consensus after blinded independent reviews by 2 reviewers.	Verdaasdonk EGG	2008	Transfer validity of laparoscopic knot-tying training on a VR simulator to a realistic environment: A randomized controlled trial	Verdaasdonk EGG, et al. Transfer validity of laparoscopic knot-tying training on a VR simulator to a realistic environment: A randomized controlled trial. Surg Endosc. 2008; 22:1636-1642.
10108	Unpublished Dataset Derived From: Cook, David A., et al. "Technology-enhanced simulation for health professions education: a systematic review and meta-analysis." Jama 306.9 (2011): 978-988.	Scores derived through consensus after blinded independent reviews by 2 reviewers.	Vincent DS	2008	Teaching mass casualty triage skills using immersive three-dimensional virtual reality	Vincent DS, et al. Teaching mass casualty triage skills using immersive three-dimensional virtual reality. Acad Emerg Med. 2008; 15:1160-1165.
5528	Unpublished Dataset Derived From: Cook, David A., et al. "Technology-enhanced simulation for health professions education: a systematic review and meta-analysis." Jama 306.9 (2011): 978-988.	Scores derived through consensus after blinded independent reviews by 2 reviewers.	Vlaovic PD	2008	Immediate impact of an intensive one-week laparoscopy training program on laparoscopic skills among postgraduate urologists	Vlaovic PD, et al. Immediate impact of an intensive one-week laparoscopy training program on laparoscopic skills among postgraduate urologists. J Soc Laparoendosc Surg. 2008; 12:1-8.
5537	Unpublished Dataset Derived From: Cook, David A., et al. "Technology-enhanced simulation for health professions education: a systematic review and meta-analysis." Jama 306.9 (2011): 978-988.	Scores derived through consensus after blinded independent reviews by 2 reviewers.	Wang EE	2008	Resident response to integration of simulation-based education into emergency medicine conference	Wang EE, et al. Resident response to integration of simulation-based education into emergency medicine conference. Acad Emerg Med. 2008; 15:1207-10.
5540	Unpublished Dataset Derived From: Cook, David A., et al. "Technology-enhanced simulation for health professions education: a systematic review and meta-analysis." Jama 306.9 (2011): 978-988.	Scores derived through consensus after blinded independent reviews by 2 reviewers.	Wang XP	2008	Effect of emergency care simulator combined with problem-based learning in teaching of cardiopulmonary resuscitation [Chinese]	Wang XP, et al. Effect of emergency care simulator combined with problem-based learning in teaching of cardiopulmonary resuscitation [Chinese]. Chung Hua I Hsueh Tsa Chih. 2008; 88:1651-3.
5543	Unpublished Dataset Derived From: Cook, David A., et al. "Technology-enhanced simulation for health professions education: a systematic review and meta-analysis." Jama 306.9 (2011): 978-988.	Scores derived through consensus after blinded independent reviews by 2 reviewers.	Ward BM	2008	An evaluation of prototype VR medical training environment: applied surgical anatomy training for malignant breast disease	Ward BM, et al. An evaluation of prototype VR medical training environment: applied surgical anatomy training for malignant breast disease. Stud Health Technol Inform. 2008; 132:550-5.
5545	Unpublished Dataset Derived From: Cook, David A., et al. "Technology-enhanced simulation for health professions education: a systematic review and meta-analysis." Jama 306.9 (2011): 978-988.	Scores derived through consensus after blinded independent reviews by 2 reviewers.	Wayne DB	2008	Mastery learning of thoracentesis skills by internal medicine residents using simulation technology and deliberate practice	Wayne DB, et al. Mastery learning of thoracentesis skills by internal medicine residents using simulation technology and deliberate practice. J Hosp Med. 2008; 3:48-54.
5546	Unpublished Dataset Derived From: Cook, David A., et al. "Technology-enhanced simulation for health professions education: a systematic review and meta-analysis." Jama 306.9 (2011): 978-988.	Scores derived through consensus after blinded independent reviews by 2 reviewers.	Wayne DB	2008	Simulation-based education improves quality of care during cardiac arrest team responses at an academic teaching hospital: a case-control study	Wayne DB, et al. Simulation-based education improves quality of care during cardiac arrest team responses at an academic teaching hospital: a case-control study. Chest. 2008; 133:56-61.
5552	Unpublished Dataset Derived From: Cook, David A., et al. "Technology-enhanced simulation for health professions education: a systematic review and meta-analysis." Jama 306.9 (2011): 978-988.	Scores derived through consensus after blinded independent reviews by 2 reviewers.	Weiss M	2008	Endoscopic endonasal surgery simulator as a training tool for ophthalmology residents	Weiss M, et al. Endoscopic endonasal surgery simulator as a training tool for ophthalmology residents. Ophthal Plast Reconstr Surg. 2008; 24:460-4.
5557	Unpublished Dataset Derived From: Cook, David A., et al. "Technology-enhanced simulation for health professions education: a systematic review and meta-analysis." Jama 306.9 (2011): 978-988.	Scores derived through consensus after blinded independent reviews by 2 reviewers.	Wheeler DW	2008	Retention of drug administration skills after intensive teaching	Wheeler DW, et al. Retention of drug administration skills after intensive teaching. Anaesthesia. 2008; 63:379-84.
5577	Unpublished Dataset Derived From: Cook, David A., et al. "Technology-enhanced simulation for health professions education: a systematic review and meta-analysis." Jama 306.9 (2011): 978-988.	Scores derived through consensus after blinded independent reviews by 2 reviewers.	Yi SY	2008	Improvement of colonoscopy skills through simulation-based training	Yi SY, et al. Improvement of colonoscopy skills through simulation-based training. Stud Health Technol Inform. 2008; 132:565-7.
5578	Unpublished Dataset Derived From: Cook, David A., et al. "Technology-enhanced simulation for health professions education: a systematic review and meta-analysis." Jama 306.9 (2011): 978-988.	Scores derived through consensus after blinded independent reviews by 2 reviewers.	Youngblood P	2008	Design, development, and evaluation of an online virtual emergency department for training trauma teams	Youngblood P, et al. Design, development, and evaluation of an online virtual emergency department for training trauma teams. Simul Healthc. 2008; 3:146-53.
5579	Unpublished Dataset Derived From: Cook, David A., et al. "Technology-enhanced simulation for health professions education: a systematic review and meta-analysis." Jama 306.9 (2011): 978-988.	Scores derived through consensus after blinded independent reviews by 2 reviewers.	Youngquist ST	2008	Paramedic self-efficacy and skill retention in pediatric airway management	Youngquist ST, et al. Paramedic self-efficacy and skill retention in pediatric airway management. Acad Emerg Med. 2008; 15:1295-303.
5582	Unpublished Dataset Derived From: Cook, David A., et al. "Technology-enhanced simulation for health professions education: a systematic review and meta-analysis." Jama 306.9 (2011): 978-988.	Scores derived through consensus after blinded independent reviews by 2 reviewers.	Zhang A	2008	Construct validity testing of a laparoscopic surgery simulator (Lap Mentor®): evaluation of surgical skill with a virtual laparoscopic training simulator	Zhang A, et al. Construct validity testing of a laparoscopic surgery simulator (Lap Mentor®): evaluation of surgical skill with a virtual laparoscopic training simulator. Surg Endosc. 2008; 22:1440-4.
7334	Unpublished Dataset Derived From: Cook, David A., et al. "Technology-enhanced simulation for health professions education: a systematic review and meta-analysis." Jama 306.9 (2011): 978-988.	Scores derived through consensus after blinded independent reviews by 2 reviewers.	Ackermann AD	2009	Investigation of learning outcomes for the acquisition and retention of CPR knowledge and skills learned with the use of high-fidelity simulation	Ackermann AD. Investigation of learning outcomes for the acquisition and retention of CPR knowledge and skills learned with the use of high-fidelity simulation. Clinical Simulation in Nursing. 2009; 5:e213-e222.
5591	Unpublished Dataset Derived From: Cook, David A., et al. "Technology-enhanced simulation for health professions education: a systematic review and meta-analysis." Jama 306.9 (2011): 978-988.	Scores derived through consensus after blinded independent reviews by 2 reviewers.	Adler MD	2009	Development and evaluation of a simulation-based pediatric emergency medicine curriculum	Adler MD, et al. Development and evaluation of a simulation-based pediatric emergency medicine curriculum. Acad Med. 2009; 84:935-941.
5592	Unpublished Dataset Derived From: Cook, David A., et al. "Technology-enhanced simulation for health professions education: a systematic review and meta-analysis." Jama 306.9 (2011): 978-988.	Scores derived through consensus after blinded independent reviews by 2 reviewers.	Aggarwal R	2009	Development of a virtual reality training curriculum for laparoscopic cholecystectomy	Aggarwal R, et al. Development of a virtual reality training curriculum for laparoscopic cholecystectomy. Br J Surg. 2009; 96:1086-1093.
[truncated: 713 more rows]
